# Supplementary material for: Profiling of small RNAs derived from tomato brown rugose fruit virus in infected Solanum lycopersicum plants by deep sequencing
Source: Front Microbiol. 2025 Jan 30;15:1504861. doi: 10.3389/fmicb.2024.1504861 (PMC11821604; doi:10.3389/fmicb.2024.1504861)
Supplement: Supplementary file 6 [file Table_1.xlsx]

## Sheet: Sheet1
Table S1. Primer sequences used in this study.
Primer name	Sequence
vsiRNA_21（-）FOR	CGGCTTTCGGCCTATTATTACCACT
vsiRNA_31（-）FOR	GCGGCCTTTAAGAGTAGTTTTTCTGTG
vsiRNA_47（-）FOR	GCCGTTCGGCCTATTATTACCACTA
vsiRNA_59（-）FOR	GCGGCCTTTGGAAAAATTTACTTTGG
vsiRNA_65（-）FOR	CGGCCTTTGGAAAAATTTACTTTGGG
vsiRNA_88（-）FOR	GCCTGGAGTTGCGATTGTGTAAGA
vsiRNA_61（+）FOR	GGTACCTGCTGATGAATTCGGAGC
vsiRNA_68（+）FOR	TCCCGATGTCTGTAAGGCTTGC
vsiRNA_72 （+）FOR	GCCCTTTTGACAGATACGCTGAAA
vsiRNA_101（+）FOR	CCCGATGTCTGTAAGGCTTGC
SlU6 FOR	CGGCATCCGATAAAATTGGAACGA
Solyc03g097520.3.1 qPCR FOR	GTGTTTCCGGGAGTAGTTGC
Solyc03g097520.3.1 qPCR REV	TGTCCAAGAGCTCAGCAAGA
Solyc04g054252.1.1 qPCR FOR	CCATCTCACTGCCATGTTCG
Solyc04g054252.1.1 qPCR REV	CAGCCTGCCAATGTTCTCTC
Solyc08g082590.3.1 qPCR FOR	GCTGAAGGAGTTGCTTGGAG
Solyc08g082590.3.1 qPCR REV	ACATGGCACAAACCTAGCAC
Solyc06g051760.3.1 qPCR FOR	ATACCGGCCTTCTGAGCTAC
Solyc06g051760.3.1 qPCR REV	CATCCTCATCCTCACCCACA
Solyc10g009210.4.1 qPCR FOR	AGACCCAGTGGAGAGAAACG
Solyc10g009210.4.1 qPCR REV	CCGCTCCACCTCTTCACTAA
Solyc05g005490.4.1 qPCR FOR	GCTCATTTCAAGGCGGAGAA
Solyc05g005490.4.1 qPCR REV	TTGGCGATGTTACGGACAAC
Solyc03g121560.3.1 qPCR FOR	GACTTTGGCTCAGGTTGGTC
Solyc03g121560.3.1 qPCR REV	AGCATCCTCTTCCAATCGCT
SlActin qPCR FOR	TGGTCGGAATGGGACAGAAG
SlActin qPCR REV	CTCAGTCAGGAGAACAGGGT
