# Supplementary material for: Profiling of small RNAs derived from tomato brown rugose fruit virus in infected Solanum lycopersicum plants by deep sequencing
Source: Front Microbiol. 2025 Jan 30;15:1504861. doi: 10.3389/fmicb.2024.1504861 (PMC11821604; doi:10.3389/fmicb.2024.1504861)
Supplement: Supplementary file 7 [file Table_2.xls]

Table S2. Statistical analysis of the number of reads for 18-30nt siRNA in six sequencing libraries.
ID	mock19d_1	mock19d_2	mock19d_3	ToBRFV19d_1	ToBRFV19d_2	ToBRFV19d_3
18	382703	563124	399306	448872	410923	446089
19	437677	682366	500247	732235	689661	740341
20	512751	840183	586265	722673	814158	769800
21	1579794	2245437	1327154	2584958	3626204	2420153
22	899624	1372849	813889	1270526	1716329	1303091
23	710579	1063400	765212	867946	1210983	837606
24	2886076	3405669	2159328	1198318	1726351	877764
25	473252	762090	562263	411293	458672	374474
26	367875	640878	446601	403330	388357	309870
27	338383	602134	406996	292030	295187	266726
28	294793	505466	348910	242545	239627	219642
29	273997	451785	307247	248923	202511	172815
30	226591	354816	227919	148068	128602	122071
