# Supplementary material for: Profiling of small RNAs derived from tomato brown rugose fruit virus in infected Solanum lycopersicum plants by deep sequencing
Source: Front Microbiol. 2025 Jan 30;15:1504861. doi: 10.3389/fmicb.2024.1504861 (PMC11821604; doi:10.3389/fmicb.2024.1504861)
Supplement: Supplementary file 8 [file Table_3.xls]

Table S3. Single-base resolution maps of 21-22 nt vsiRNAs in ToBRFV-inoculated tomato plants.
site	21nt+	21nt-	22nt+	22nt-
0	0	0	0	0
1	0	0	0	0
2	0	0	0	0
3	0	0	0	0
4	0	0	0	0
5	0	0	0	0
6	0	0	0	0
7	0	0	0	0
8	0	0	0	-59
9	0	-45	0	-59
10	0	-47	0	-84
11	0	-54	0	-130
12	0	-111	0	-130
13	0	-112	0	-132
14	0	-112	1	-132
15	0	-112	1	-133
16	0	-112	3	-133
17	0	-114	8	-133
18	2	-114	8	-133
19	2	-115	8	-133
20	3	-115	8	-134
21	4	-115	8	-134
22	4	-121	8	-253
23	4	-207	9	-253
24	4	-208	9	-254
25	4	-211	9	-266
26	4	-239	9	-266
27	4	-239	11	-267
28	4	-246	11	-391
29	4	-292	11	-391
30	4	-247	12	-344
31	4	-288	12	-659
32	4	-414	16	-831
33	4	-396	16	-1055
34	4	-414	16	-1057
35	7	-417	18	-1061
36	7	-418	17	-1062
37	7	-420	17	-1064
38	7	-447	16	-1074
39	5	-454	11	-1105
40	5	-460	11	-1105
41	4	-461	11	-1105
42	3	-463	11	-1113
43	3	-464	11	-1113
44	3	-389	12	-995
45	3	-463	11	-1023
46	3	-468	11	-1205
47	3	-453	11	-1193
48	3	-457	11	-1242
49	3	-459	9	-1310
50	3	-447	16	-1209
51	3	-453	17	-1209
52	3	-410	16	-1200
53	3	-436	16	-889
54	3	-414	12	-715
55	4	-398	13	-478
56	1	-563	23	-595
57	5	-584	26	-656
58	5	-585	26	-661
59	5	-646	27	-664
60	5	-658	26	-968
61	7	-658	30	-962
62	9	-734	34	-1097
63	26	-1649	35	-1164
64	30	-1649	35	-1186
65	30	-1750	35	-1189
66	30	-1705	34	-1332
67	30	-1983	35	-1333
68	49	-1977	56	-1193
69	50	-2259	56	-1412
70	50	-2430	67	-1925
71	50	-2469	73	-1898
72	52	-2477	131	-1890
73	77	-2546	135	-2127
74	91	-2430	173	-2126
75	93	-2496	173	-2192
76	96	-2494	175	-2195
77	96	-2331	175	-2162
78	92	-2331	165	-2043
79	99	-2352	160	-2136
80	115	-2604	184	-2192
81	124	-2599	256	-2227
82	204	-2630	337	-1938
83	215	-2625	425	-1920
84	316	-1737	535	-1785
85	359	-1733	577	-1753
86	437	-1940	629	-1852
87	466	-1911	639	-1869
88	542	-1682	652	-1773
89	525	-1688	654	-1769
90	524	-1507	637	-2298
91	524	-1436	640	-2123
92	533	-1404	648	-1599
93	533	-1536	642	-1578
94	517	-1590	588	-1834
95	508	-1596	592	-1645
96	526	-1598	597	-1645
97	543	-1601	602	-1607
98	561	-1673	623	-1585
99	630	-1695	708	-1640
100	682	-1689	746	-1736
101	732	-1427	886	-1731
102	773	-1447	903	-1681
103	728	-1430	854	-1642
104	717	-1369	774	-1633
105	607	-2451	689	-1998
106	560	-2652	577	-2011
107	492	-2392	551	-1982
108	464	-2404	499	-1856
109	392	-2356	489	-1841
110	390	-2352	476	-1824
111	390	-2351	475	-1813
112	394	-2253	471	-1253
113	403	-2277	479	-1388
114	408	-2781	531	-2268
115	405	-2982	535	-2498
116	412	-3222	604	-2405
117	436	-3676	794	-2396
118	430	-3694	754	-2489
119	420	-3674	753	-3062
120	351	-7093	731	-3172
121	296	-7113	645	-3117
122	230	-7033	607	-3021
123	180	-6999	467	-2866
124	143	-6978	426	-2855
125	141	-6967	402	-2853
126	133	-5856	403	-2837
127	133	-5654	396	-2472
128	129	-5600	394	-2468
129	130	-5620	380	-2468
130	134	-5639	399	-2472
131	153	-5631	405	-2473
132	159	-5529	418	-2444
133	166	-5520	421	-5979
134	152	-5739	466	-6108
135	153	-5420	456	-6112
136	147	-5400	385	-5611
137	139	-5460	401	-6145
138	461	-5195	520	-6533
139	1192	-5475	2426	-6546
140	1791	-5469	2762	-6458
141	1797	-2039	2797	-5878
142	1846	-2008	2806	-5764
143	1926	-2028	2886	-5782
144	1926	-2032	2886	-5786
145	1929	-2035	2891	-5786
146	1929	-2035	2893	-5787
147	1937	-2035	2894	-5787
148	1938	-2046	2892	-5801
149	1936	-2051	2905	-5826
150	1947	-2063	2905	-5857
151	1941	-2055	2913	-5855
152	1924	-2073	2896	-5852
153	1921	-2080	2905	-5846
154	1910	-2078	2896	-5844
155	1929	-1794	2894	-2295
156	1921	-1463	2849	-2154
157	1922	-1159	2848	-1971
158	1918	-810	2848	-1554
159	1552	-536	2828	-769
160	806	-236	2629	-203
161	199	-190	524	-154
162	193	-159	187	-148
163	140	-153	158	-147
164	60	-140	148	-176
165	64	-140	75	-158
166	62	-137	77	-154
167	78	-137	72	-155
168	76	-137	120	-160
169	150	-146	155	-167
170	171	-143	172	-154
171	190	-104	223	-122
172	199	-110	225	-231
173	258	-119	247	-302
174	312	-504	755	-326
175	557	-555	1182	-382
176	1788	-574	1180	-382
177	1788	-583	1177	-384
178	1802	-592	1180	-384
179	2693	-633	1256	-553
180	2696	-951	1256	-613
181	2697	-952	1256	-620
182	2697	-947	1256	-620
183	2697	-945	1256	-617
184	2697	-944	1254	-616
185	2697	-939	1244	-594
186	2693	-993	1244	-568
187	2692	-1009	1237	-1994
188	2705	-3912	1251	-3050
189	2705	-4084	1327	-3077
190	3013	-4095	1441	-3074
191	3097	-4100	1454	-3067
192	3126	-4094	1632	-3066
193	3222	-4069	1578	-3096
194	3178	-4096	1582	-3006
195	3125	-3853	1556	-2986
196	2890	-4167	1067	-3147
197	1722	-4219	740	-3115
198	1751	-4384	764	-3255
199	1760	-4554	771	-3560
200	869	-4599	768	-3702
201	868	-4379	693	-3641
202	867	-4832	694	-4897
203	877	-4923	700	-5035
204	877	-5014	708	-5124
205	878	-5185	708	-5208
206	878	-5331	709	-5290
207	882	-5423	712	-5306
208	882	-5410	712	-5461
209	853	-4749	712	-6001
210	847	-5863	696	-6307
211	464	-20947	620	-10311
212	355	-52720	456	-12739
213	294	-56048	407	-13333
214	187	-56056	212	-13357
215	170	-56068	202	-13332
216	166	-55948	196	-13307
217	156	-55584	189	-13257
218	70	-55516	168	-13110
219	41	-55472	53	-13107
220	17	-55462	27	-13196
221	18	-55495	20	-12993
222	16	-55654	23	-13111
223	16	-55438	22	-13058
224	6	-55395	21	-11788
225	6	-55324	15	-11645
226	5	-55241	7	-11577
227	5	-55331	7	-11930
228	1	-55778	6	-12120
229	3	-55800	4	-12123
230	11	-53582	15	-11971
231	14	-52350	39	-10262
232	59	-37832	41	-9017
233	91	-6065	61	-5005
234	98	-3054	64	-2841
235	106	-3104	64	-2305
236	106	-3058	64	-2316
237	106	-3443	65	-2375
238	142	-3690	130	-2649
239	553	-4479	137	-2664
240	664	-4385	221	-2632
241	713	-4440	227	-2803
242	722	-4323	238	-2577
243	722	-4069	241	-2478
244	722	-3861	238	-2329
245	723	-3820	238	-2341
246	723	-3812	239	-2300
247	723	-3728	247	-2306
248	724	-3499	274	-2286
249	728	-2902	276	-1849
250	735	-2877	276	-1577
251	727	-2853	276	-1556
252	729	-2799	265	-1550
253	684	-2200	241	-1293
254	652	-2182	239	-1176
255	645	-1865	219	-1156
256	637	-1806	216	-888
257	637	-1788	216	-832
258	637	-1373	217	-800
259	602	-1163	216	-756
260	389	-372	175	-448
261	280	-337	189	-428
262	257	-115	198	-417
263	342	-114	207	-293
264	410	-295	233	-325
265	482	-390	467	-598
266	490	-3548	467	-1158
267	491	-5142	476	-1587
268	508	-5140	475	-1609
269	508	-5329	503	-1611
270	510	-5329	509	-1610
271	511	-5363	514	-1957
272	523	-7263	525	-2573
273	555	-8739	576	-2776
274	629	-9740	585	-2954
275	640	-9969	594	-3017
276	640	-10823	598	-4268
277	641	-11076	598	-4329
278	642	-11088	598	-4483
279	642	-11262	598	-4497
280	642	-11247	597	-4583
281	444	-12305	597	-4664
282	442	-12579	573	-4927
283	417	-13215	552	-4952
284	324	-13365	459	-5448
285	256	-13703	444	-6264
286	185	-13599	412	-6246
287	181	-10470	175	-5983
288	180	-8888	175	-5316
289	163	-8894	170	-4840
290	162	-8716	172	-4818
291	156	-8717	141	-4808
292	156	-8683	110	-4810
293	146	-6811	103	-4473
294	109	-5339	92	-3858
295	41	-4339	42	-3655
296	32	-4111	33	-3480
297	34	-3258	24	-3417
298	33	-3006	20	-2169
299	32	-2991	20	-2108
300	33	-2816	20	-1954
301	34	-2793	20	-1938
302	34	-1734	20	-1849
303	34	-1459	20	-1748
304	35	-821	20	-1485
305	36	-670	20	-1460
306	40	-149	21	-964
307	42	-126	21	-80
308	38	-93	16	-66
309	38	-71	16	-51
310	38	-63	16	-47
311	38	-43	12	-27
312	38	-42	10	-22
313	29	-42	5	-22
314	30	-14	95	-21
315	30	-12	95	-12
316	28	-28	246	-13
317	144	-33	396	-13
318	271	-32	430	-10
319	291	-31	459	-10
320	405	-35	738	-7
321	1301	-40	1464	-7
322	4341	-40	1720	-34
323	4701	-43	1981	-38
324	4860	-113	2383	-107
325	4959	-253	2458	-117
326	5625	-299	3710	-125
327	7321	-355	3884	-134
328	8001	-396	4133	-143
329	10523	-397	5339	-144
330	10851	-479	6024	-188
331	10859	-556	6031	-250
332	12863	-951	6232	-654
333	13591	-1021	6545	-1295
334	13601	-1389	6546	-1787
335	13659	-1405	9529	-1788
336	15499	-1425	9657	-1791
337	15519	-1409	9746	-1790
338	15416	-1407	9607	-1790
339	15353	-1407	9648	-1790
340	15832	-1408	9640	-1790
341	15736	-1405	9612	-1790
342	14855	-1400	9334	-1790
343	12157	-1400	8609	-1790
344	11822	-1397	8444	-1766
345	11715	-1330	8411	-1766
346	11685	-1201	8102	-1699
347	11128	-1155	8040	-1694
348	9438	-1098	6788	-1687
349	8755	-1057	6614	-1679
350	6234	-1055	6364	-1670
351	5909	-973	5161	-1672
352	5904	-896	4476	-1629
353	3901	-501	4469	-1568
354	3173	-437	4281	-1302
355	3168	-192	3975	-712
356	3108	-235	3976	-298
357	1286	-403	1009	-336
358	1292	-450	800	-357
359	1289	-474	719	-364
360	1236	-532	709	-438
361	756	-539	520	-438
362	744	-547	496	-438
363	728	-548	495	-438
364	384	-548	494	-438
365	359	-548	493	-438
366	307	-545	402	-435
367	236	-536	174	-436
368	124	-536	81	-434
369	114	-536	68	-434
370	261	-537	85	-433
371	300	-544	358	-432
372	414	-565	366	-434
373	431	-567	641	-431
374	872	-567	643	-427
375	893	-561	653	-426
376	1182	-438	870	-288
377	1243	-379	872	-237
378	1228	-192	872	-162
379	1198	-144	856	-123
380	1186	-120	845	-100
381	1173	-68	837	-93
382	1156	-60	836	-19
383	1151	-52	832	-19
384	1151	-51	830	-19
385	1151	-51	830	-19
386	1151	-51	830	-19
387	1151	-53	830	-31
388	1206	-70	889	-55
389	1272	-110	925	-73
390	1415	-134	1022	-82
391	1408	-141	1212	-84
392	1424	-143	1244	-84
393	1538	-120	1076	-85
394	1567	-123	1078	-111
395	1182	-126	1592	-111
396	2454	-131	1645	-117
397	2219	-134	1638	-117
398	2165	-134	1415	-117
399	2162	-132	1406	-117
400	2162	-132	1404	-114
401	2163	-128	1404	-114
402	2163	-122	1404	-112
403	2161	-123	1404	-113
404	2170	-126	1404	-114
405	2181	-138	1404	-122
406	2278	-138	1418	-122
407	2301	-140	1421	-128
408	2302	-139	1424	-130
409	2247	-121	1430	-122
410	2211	-113	1449	-102
411	2093	-101	1414	-84
412	1954	-124	1341	-75
413	2486	-126	1378	-68
414	2371	-126	1334	-68
415	2330	-129	1239	-71
416	2273	-127	1230	-43
417	1005	-123	439	-83
418	945	-924	385	-490
419	939	-1016	385	-673
420	939	-2261	379	-1263
421	940	-2747	389	-1385
422	1421	-3123	422	-1764
423	1429	-3545	430	-1980
424	1536	-3575	991	-1980
425	1988	-3576	993	-1980
426	1981	-3575	1009	-1977
427	1896	-3575	1238	-1969
428	2303	-3573	1872	-1971
429	2783	-3574	2560	-1965
430	3102	-3573	2769	-1963
431	4020	-3546	4953	-1962
432	4828	-3535	5191	-1958
433	5195	-3504	5596	-1953
434	4612	-3492	5578	-1953
435	4496	-3492	5351	-1955
436	4493	-3488	5346	-1955
437	4505	-3487	5433	-1955
438	4771	-3486	5926	-1956
439	5651	-2683	6011	-1963
440	5684	-2634	6022	-1645
441	5695	-2191	6076	-1796
442	5701	-1923	6098	-1234
443	5460	-1594	6154	-1127
444	5480	-1193	6146	-758
445	5420	-1190	6191	-559
446	5086	-1192	5718	-577
447	5171	-1222	5850	-577
448	5206	-1239	5943	-615
449	4781	-1295	5716	-631
450	4312	-1303	5107	-631
451	4003	-1307	4435	-634
452	3066	-1306	4235	-908
453	2260	-1863	2056	-929
454	1898	-1898	1762	-933
455	1905	-1971	1359	-942
456	1905	-2082	1354	-942
457	1908	-2078	1369	-983
458	1912	-2105	1369	-984
459	1621	-2112	1289	-986
460	789	-2273	802	-1915
461	767	-2250	720	-1869
462	756	-1500	721	-1780
463	751	-1306	664	-1473
464	511	-1265	641	-1448
465	483	-1284	575	-1433
466	436	-1256	550	-1423
467	309	-1249	497	-1407
468	220	-1208	409	-1389
469	173	-1191	275	-1388
470	168	-1139	165	-1350
471	156	-1129	163	-1334
472	146	-1125	125	-1339
473	135	-1126	108	-1336
474	162	-571	96	-1062
475	220	-536	85	-1038
476	216	-462	63	-1034
477	218	-351	60	-1025
478	210	-351	59	-1025
479	196	-324	44	-982
480	197	-317	44	-981
481	149	-155	28	-975
482	136	-135	21	-47
483	136	-82	17	-46
484	135	-58	12	-40
485	134	-57	12	-20
486	161	-20	19	-23
487	317	-234	98	-513
488	356	-276	121	-681
489	409	-762	193	-886
490	413	-1024	197	-1171
491	476	-1232	265	-1277
492	514	-1623	286	-1523
493	522	-2976	295	-2407
494	565	-5252	434	-3917
495	1230	-5726	444	-4416
496	1212	-6786	548	-4529
497	1368	-6864	657	-4613
498	1563	-6895	658	-4613
499	1576	-6895	658	-4613
500	1575	-6895	658	-4613
501	1574	-6895	658	-4613
502	1574	-6895	658	-4613
503	1574	-6895	657	-4613
504	1574	-6895	657	-4611
505	1573	-6895	657	-4619
506	1573	-6962	649	-4621
507	1546	-7203	649	-4614
508	1391	-7001	645	-4608
509	1357	-6959	567	-4121
510	1304	-6473	544	-3953
511	1300	-6211	472	-3747
512	1238	-5999	468	-3462
513	1200	-5608	400	-3356
514	1192	-4255	404	-3110
515	1171	-1974	400	-2226
516	456	-1497	261	-710
517	420	-442	255	-211
518	256	-364	151	-98
519	61	-333	155	-14
520	142	-333	162	-14
521	158	-333	163	-14
522	158	-333	175	-14
523	172	-333	178	-14
524	184	-334	182	-17
525	188	-337	185	-24
526	188	-339	188	-25
527	188	-274	188	-22
528	188	-30	189	-20
529	221	-18	193	-20
530	244	-18	197	-20
531	252	-23	198	-17
532	252	-23	198	-17
533	257	-23	198	-17
534	257	-23	198	-17
535	257	-23	198	-17
536	235	-23	173	-18
537	231	-24	168	-18
538	221	-48	167	-32
539	220	-145	161	-63
540	218	-216	161	-86
541	124	-282	48	-95
542	107	-333	41	-353
543	107	-1038	40	-807
544	93	-1465	28	-1114
545	81	-1882	25	-1386
546	77	-3188	21	-1808
547	77	-3551	18	-1807
548	82	-3547	15	-1806
549	82	-3566	15	-1806
550	48	-3568	14	-1806
551	19	-3570	10	-1806
552	11	-3565	3	-1808
553	11	-3565	1	-1808
554	5	-3565	1	-1808
555	5	-3565	1	-1808
556	6	-3565	1	-1808
557	6	-3565	1	-1808
558	6	-3564	1	-1807
559	6	-3535	1	-1807
560	6	-3438	1	-1792
561	6	-3367	1	-1761
562	9	-3302	1	-1742
563	12	-3261	45	-1750
564	196	-2609	50	-1496
565	213	-2188	54	-1055
566	236	-1846	54	-760
567	236	-619	54	-508
568	236	-350	54	-132
569	231	-408	59	-129
570	255	-392	105	-129
571	801	-418	366	-190
572	3764	-431	487	-190
573	3834	-431	787	-190
574	4228	-431	842	-188
575	4444	-431	1625	-188
576	5245	-431	1689	-188
577	5250	-433	1689	-193
578	5290	-433	1738	-195
579	5369	-436	1805	-195
580	5379	-436	1811	-195
581	5384	-436	1811	-195
582	5390	-436	1811	-195
583	5387	-435	1822	-200
584	5393	-436	1824	-200
585	5217	-410	1780	-194
586	5200	-707	1780	-320
587	5225	-819	1779	-312
588	5238	-805	1780	-314
589	5238	-858	1781	-338
590	5241	-837	1781	-289
591	5218	-834	1776	-286
592	4672	-806	1730	-286
593	1710	-791	1469	-220
594	1640	-791	1348	-220
595	1246	-791	1049	-220
596	1030	-791	994	-221
597	230	-804	211	-235
598	224	-805	147	-267
599	199	-896	159	-269
600	145	-944	236	-267
601	146	-948	169	-355
602	146	-1454	163	-486
603	145	-2201	171	-637
604	145	-2823	175	-660
605	163	-2818	169	-667
606	159	-3272	169	-804
607	160	-3975	170	-1474
608	119	-4924	619	-1348
609	242	-4880	631	-1345
610	248	-4783	651	-1339
611	246	-4760	651	-1364
612	246	-4815	658	-1370
613	250	-4969	658	-1461
614	251	-5271	658	-1461
615	251	-5309	658	-1462
616	251	-5316	658	-1462
617	251	-5316	657	-1462
618	255	-5668	662	-1472
619	260	-5808	670	-1461
620	285	-5717	674	-1446
621	261	-5679	662	-1441
622	251	-5691	568	-1441
623	258	-5190	568	-1370
624	255	-4448	568	-1241
625	256	-3827	561	-1090
626	233	-3823	558	-1067
627	230	-3345	557	-1055
628	230	-2340	556	-914
629	223	-1203	555	-233
630	87	-1179	100	-229
631	81	-1127	85	-227
632	80	-1110	64	-219
633	79	-1055	63	-150
634	75	-901	56	-144
635	73	-599	56	-53
636	73	-562	56	-54
637	75	-555	57	-53
638	75	-560	58	-53
639	81	-196	62	-53
640	76	-53	57	-42
641	36	-53	49	-39
642	35	-44	45	-30
643	42	-32	57	-30
644	45	-27	26	-30
645	43	-33	26	-66
646	49	-65	26	-64
647	50	-63	27	-66
648	49	-60	26	-67
649	48	-59	22	-69
650	48	-59	21	-69
651	48	-60	21	-69
652	48	-60	21	-69
653	48	-61	21	-71
654	48	-67	21	-71
655	48	-67	21	-72
656	48	-71	22	-72
657	48	-70	22	-72
658	46	-72	22	-71
659	47	-71	21	-71
660	104	-70	31	-71
661	104	-70	27	-71
662	104	-70	27	-71
663	104	-66	27	-71
664	96	-62	27	-63
665	81	-62	15	-61
666	81	-52	14	-61
667	74	-19	14	-10
668	69	-19	14	-10
669	69	-24	12	-9
670	69	-72	12	-20
671	69	-74	12	-18
672	70	-89	12	-20
673	70	-98	12	-70
674	72	-101	12	-77
675	72	-198	12	-86
676	72	-240	13	-253
677	74	-376	13	-334
678	74	-402	13	-423
679	75	-423	13	-423
680	74	-429	13	-423
681	6	-431	13	-423
682	6	-432	2	-423
683	6	-432	2	-423
684	6	-432	2	-424
685	6	-432	2	-424
686	6	-432	2	-424
687	21	-434	49	-424
688	61	-434	110	-424
689	151	-434	185	-423
690	200	-430	199	-424
691	214	-388	500	-423
692	501	-390	545	-417
693	560	-374	1186	-417
694	868	-365	1249	-416
695	1164	-362	1491	-366
696	1605	-259	1738	-360
697	2281	-217	1811	-349
698	2501	-80	4443	-182
699	3774	-55	4522	-101
700	3862	-41	4682	-12
701	3987	-32	6560	-12
702	4940	-35	6677	-13
703	4950	-66	6679	-17
704	5232	-69	6917	-33
705	5555	-90	7061	-41
706	5650	-147	7203	-65
707	5873	-181	7335	-111
708	5926	-209	7381	-166
709	5895	-354	7349	-395
710	5823	-394	7387	-420
711	5861	-478	7474	-420
712	5987	-472	7534	-419
713	5740	-472	7266	-422
714	5718	-482	7260	-426
715	5421	-521	6620	-444
716	5162	-588	6585	-463
717	5087	-636	6417	-470
718	4477	-637	6429	-469
719	5000	-635	6359	-469
720	3727	-634	3726	-469
721	3638	-625	3647	-468
722	3513	-624	3486	-469
723	2560	-622	1608	-472
724	2550	-592	1493	-474
725	2269	-589	1491	-470
726	1946	-572	1253	-457
727	1851	-515	1109	-449
728	1628	-481	967	-424
729	1560	-450	836	-378
730	1551	-306	790	-323
731	1533	-266	775	-97
732	1446	-212	676	-72
733	1306	-222	518	-99
734	1268	-241	445	-119
735	1231	-276	448	-118
736	1250	-258	434	-278
737	1236	-263	447	-261
738	885	-290	488	-242
739	827	-301	414	-242
740	134	-341	180	-259
741	149	-446	196	-265
742	195	-596	254	-265
743	258	-596	279	-265
744	277	-593	290	-264
745	277	-593	311	-262
746	377	-593	337	-259
747	409	-589	352	-259
748	417	-589	354	-256
749	419	-589	359	-257
750	451	-589	427	-257
751	486	-588	446	-257
752	520	-593	481	-261
753	541	-620	501	-331
754	554	-711	517	-369
755	621	-1202	560	-1006
756	646	-1966	581	-1222
757	621	-2061	547	-1227
758	616	-1998	525	-1095
759	636	-1957	514	-1127
760	628	-1996	447	-1135
761	578	-2247	450	-1358
762	570	-2624	425	-1570
763	524	-2710	406	-1578
764	467	-2710	349	-1578
765	451	-2710	324	-1578
766	451	-2708	313	-1578
767	350	-2708	292	-1577
768	318	-2708	264	-1577
769	310	-2708	249	-1577
770	308	-2708	247	-1577
771	276	-2713	242	-1576
772	241	-2713	174	-1581
773	212	-2740	154	-1585
774	191	-2682	119	-1583
775	178	-2581	99	-1529
776	109	-2070	84	-1580
777	85	-1366	37	-1046
778	80	-1381	17	-994
779	68	-1805	19	-1101
780	35	-2020	16	-1094
781	38	-2047	13	-3123
782	36	-3614	11	-4229
783	29	-8265	8	-4187
784	29	-8803	8	-4067
785	23	-9497	8	-5028
786	20	-12708	7	-6140
787	20	-13836	7	-7093
788	20	-14052	9	-7296
789	20	-17167	10	-7317
790	20	-17274	10	-7324
791	20	-17276	10	-7327
792	20	-17271	10	-7327
793	20	-17271	10	-7328
794	15	-17241	10	-7323
795	15	-17241	10	-7319
796	15	-17244	10	-7319
797	15	-17241	10	-7301
798	13	-17159	9	-7212
799	13	-17030	9	-7082
800	5	-16601	7	-6898
801	3	-16352	3	-6784
802	0	-16275	3	-6753
803	0	-14416	3	-4691
804	4	-9288	3	-3577
805	6	-8514	7	-3389
806	7	-7820	7	-3280
807	7	-4613	7	-2305
808	7	-3485	7	-1195
809	7	-3269	7	-242
810	7	-154	5	-39
811	7	-47	4	-18
812	7	-45	4	-11
813	7	-45	4	-8
814	7	-45	4	-8
815	7	-43	4	-7
816	7	-43	4	-7
817	7	-40	4	-7
818	7	-40	4	-6
819	7	-21	4	-5
820	7	-21	4	-5
821	28	-32	25	-23
822	82	-32	30	-23
823	117	-32	38	-23
824	119	-34	38	-23
825	133	-29	108	-24
826	183	-30	434	-23
827	629	-30	523	-23
828	676	-26	625	-23
829	880	-26	645	-23
830	995	-28	716	-22
831	1033	-28	852	-22
832	1537	-40	950	-43
833	1585	-44	1227	-43
834	1959	-49	1446	-74
835	1987	-111	1462	-109
836	2066	-116	1833	-109
837	2280	-122	1843	-112
838	2280	-135	1844	-121
839	2280	-135	1847	-123
840	2288	-131	1866	-122
841	2289	-130	1866	-122
842	2273	-116	1868	-122
843	2230	-116	1854	-103
844	2195	-115	1849	-103
845	2193	-113	1878	-103
846	2185	-113	1878	-105
847	2141	-112	1818	-104
848	1707	-112	1496	-104
849	1664	-124	1422	-111
850	1512	-126	1343	-111
851	1706	-126	1325	-113
852	1668	-126	1272	-112
853	1179	-114	1144	-112
854	1132	-110	1056	-91
855	758	-108	801	-92
856	773	-49	597	-63
857	767	-106	642	-53
858	642	-107	301	-77
859	664	-115	299	-80
860	664	-123	299	-76
861	657	-127	303	-95
862	656	-149	284	-102
863	656	-253	284	-198
864	646	-401	282	-281
865	646	-1525	279	-537
866	649	-1564	279	-553
867	641	-1992	242	-569
868	633	-2338	242	-567
869	620	-2367	232	-1063
870	616	-2456	228	-1082
871	564	-2467	209	-1095
872	255	-2585	186	-1125
873	255	-2948	184	-1136
874	240	-2952	166	-1148
875	239	-2959	158	-1166
876	239	-2960	148	-1215
877	196	-3090	126	-1266
878	124	-3143	114	-1275
879	35	-3195	56	-1281
880	15	-3587	27	-1775
881	16	-4096	19	-2185
882	15	-4200	38	-2189
883	24	-5026	42	-2196
884	27	-5018	42	-2291
885	28	-4897	53	-2216
886	36	-5000	59	-2318
887	34	-5160	55	-2156
888	32	-4738	55	-2146
889	32	-4397	55	-2134
890	32	-4368	55	-2134
891	32	-4268	55	-1638
892	32	-4258	55	-1619
893	32	-4138	55	-1599
894	32	-3775	55	-1569
895	32	-3771	55	-1556
896	32	-3764	55	-1544
897	32	-3760	55	-1529
898	32	-3634	56	-1481
899	32	-3519	59	-1430
900	32	-3462	56	-1419
901	31	-3049	53	-1388
902	32	-2532	52	-870
903	34	-2425	57	-454
904	28	-1576	37	-445
905	21	-1479	29	-417
906	20	-1452	33	-315
907	13	-228	27	-294
908	25	-29	21	-109
909	25	-23	23	-15
910	32	-18	23	-9
911	39	-21	26	-11
912	42	-21	28	-11
913	49	-18	55	-11
914	75	-18	66	-11
915	95	-19	66	-12
916	109	-19	71	-12
917	130	-197	94	-12
918	133	-198	94	-28
919	135	-222	94	-50
920	134	-504	97	-115
921	159	-587	112	-158
922	168	-638	112	-200
923	166	-664	113	-244
924	165	-767	119	-284
925	166	-911	114	-368
926	172	-1036	124	-482
927	198	-1195	203	-529
928	318	-1360	255	-542
929	349	-1427	280	-549
930	500	-1433	310	-549
931	540	-1433	310	-549
932	533	-1430	310	-549
933	530	-1429	308	-543
934	523	-1434	306	-544
935	497	-1434	279	-545
936	477	-1438	268	-545
937	463	-1438	268	-601
938	442	-1993	263	-2098
939	439	-2202	241	-2133
940	440	-2432	241	-2548
941	440	-2716	244	-3230
942	415	-3406	241	-3386
943	406	-6274	243	-4746
944	433	-6630	251	-5107
945	467	-6857	268	-5102
946	473	-7099	308	-5229
947	517	-7272	311	-5232
948	522	-7295	312	-5387
949	430	-7364	233	-5444
950	393	-7491	189	-5522
951	243	-7680	160	-5633
952	201	-7721	141	-5659
953	209	-8337	146	-6082
954	212	-8452	146	-6084
955	212	-8449	145	-6263
956	212	-8930	145	-6319
957	214	-9203	147	-6327
958	219	-9203	147	-6333
959	219	-8483	149	-6293
960	219	-8293	150	-4798
961	250	-8033	178	-4772
962	265	-7490	189	-4344
963	270	-7058	187	-3941
964	271	-4727	189	-3999
965	252	-4373	169	-2620
966	217	-4071	165	-2217
967	246	-3685	152	-2179
968	195	-3391	106	-2012
969	166	-3209	105	-1925
970	137	-2972	94	-1656
971	130	-2778	91	-1552
972	130	-2583	79	-1461
973	125	-2542	78	-1343
974	117	-1926	67	-1317
975	114	-1811	60	-894
976	114	-1809	60	-892
977	114	-1328	60	-713
978	112	-1050	60	-656
979	107	-1050	58	-647
980	107	-1037	58	-641
981	109	-1017	56	-624
982	75	-1017	55	-622
983	60	-994	26	-613
984	56	-651	16	-610
985	54	-63	15	-306
986	46	-35	18	-26
987	72	-7	104	-1
988	90	-15	110	-10
989	145	-27	106	-12
990	155	-27	148	-12
991	548	-29	214	-15
992	556	-122	216	-53
993	571	-240	233	-190
994	618	-262	239	-193
995	628	-267	245	-193
996	629	-274	248	-204
997	635	-284	256	-207
998	637	-291	256	-207
999	637	-293	264	-207
1000	639	-294	265	-207
1001	648	-295	265	-207
1002	648	-295	265	-207
1003	655	-298	274	-209
1004	668	-301	293	-209
1005	676	-306	293	-212
1006	681	-328	294	-229
1007	700	-366	337	-251
1008	704	-407	356	-289
1009	649	-454	270	-299
1010	594	-449	260	-296
1011	581	-450	259	-293
1012	188	-448	217	-293
1013	180	-355	150	-290
1014	164	-237	148	-256
1015	117	-230	131	-123
1016	107	-225	125	-120
1017	106	-223	119	-126
1018	100	-219	116	-121
1019	100	-228	108	-118
1020	110	-231	108	-119
1021	114	-235	131	-119
1022	142	-239	165	-119
1023	170	-239	172	-119
1024	170	-235	172	-119
1025	157	-232	163	-117
1026	148	-227	144	-117
1027	143	-205	144	-114
1028	124	-167	142	-98
1029	94	-125	99	-76
1030	92	-70	74	-38
1031	92	-58	77	-28
1032	92	-57	77	-22
1033	92	-57	77	-22
1034	92	-59	77	-22
1035	92	-59	77	-22
1036	92	-45	77	-18
1037	92	-45	77	-14
1038	92	-41	77	-14
1039	92	-36	77	-8
1040	90	-20	77	-2
1041	80	-24	77	-2
1042	74	-19	77	-1
1043	62	-18	47	-4
1044	35	-18	12	-4
1045	29	-19	34	-4
1046	218	-23	48	-11
1047	310	-32	63	-43
1048	318	-61	69	-57
1049	346	-78	133	-69
1050	360	-126	138	-79
1051	364	-166	139	-130
1052	364	-172	139	-130
1053	364	-211	136	-130
1054	364	-211	136	-130
1055	364	-210	136	-136
1056	364	-248	136	-136
1057	364	-249	135	-221
1058	364	-260	135	-226
1059	364	-278	135	-233
1060	364	-322	135	-288
1061	364	-368	135	-305
1062	364	-510	135	-381
1063	364	-621	135	-393
1064	339	-782	135	-518
1065	336	-990	134	-860
1066	335	-1292	134	-1169
1067	146	-1348	105	-1199
1068	54	-1426	91	-1196
1069	46	-1401	81	-1167
1070	36	-1421	76	-1153
1071	25	-1373	12	-1141
1072	21	-1337	7	-1130
1073	21	-1334	6	-1080
1074	21	-1295	6	-1080
1075	22	-1298	6	-1080
1076	24	-1297	6	-1080
1077	24	-1259	6	-1074
1078	24	-1257	6	-1074
1079	37	-1246	6	-992
1080	37	-1230	6	-987
1081	37	-1185	6	-980
1082	37	-1139	6	-925
1083	37	-1009	6	-928
1084	37	-901	7	-856
1085	37	-738	7	-844
1086	37	-541	7	-770
1087	37	-698	7	-809
1088	37	-646	10	-500
1089	44	-559	109	-472
1090	93	-573	140	-470
1091	392	-543	306	-803
1092	735	-560	420	-814
1093	1008	-611	901	-838
1094	1017	-856	905	-839
1095	1033	-857	908	-838
1096	1219	-854	913	-840
1097	1269	-854	1006	-840
1098	1518	-854	1481	-840
1099	2578	-856	1528	-840
1100	2624	-856	1644	-844
1101	2761	-856	1649	-841
1102	2771	-862	1692	-844
1103	2867	-868	1697	-846
1104	2875	-848	1718	-846
1105	2891	-845	1744	-828
1106	2904	-856	1743	-856
1107	2907	-855	1743	-856
1108	2908	-396	1743	-805
1109	2910	-388	1743	-421
1110	2903	-389	1740	-421
1111	2854	-371	1641	-419
1112	2537	-364	1610	-419
1113	2191	-373	1440	-87
1114	1918	-331	1326	-85
1115	1911	-346	846	-120
1116	1901	-364	874	-129
1117	1764	-364	899	-129
1118	1726	-370	922	-130
1119	1497	-377	829	-136
1120	444	-412	420	-162
1121	402	-444	373	-177
1122	270	-442	257	-175
1123	260	-441	252	-177
1124	167	-438	209	-179
1125	159	-442	204	-180
1126	143	-451	183	-184
1127	130	-469	159	-187
1128	127	-468	159	-171
1129	126	-479	159	-175
1130	128	-495	159	-175
1131	128	-494	159	-175
1132	128	-494	159	-175
1133	128	-496	159	-178
1134	128	-470	159	-176
1135	129	-462	158	-173
1136	127	-201	157	-164
1137	121	-183	156	-112
1138	74	-184	125	-102
1139	64	-180	97	-102
1140	44	-174	69	-99
1141	46	-137	71	-93
1142	29	-105	5	-67
1143	24	-106	5	-52
1144	24	-105	5	-50
1145	21	-104	5	-48
1146	21	-100	5	-43
1147	21	-91	5	-42
1148	74	-60	312	-38
1149	418	-51	434	-33
1150	472	-39	434	-17
1151	473	-23	447	-13
1152	485	-28	449	-17
1153	486	-28	449	-17
1154	488	-26	461	-23
1155	493	-26	462	-20
1156	503	-21	463	-20
1157	503	-19	464	-19
1158	503	-54	464	-24
1159	500	-70	464	-67
1160	497	-132	463	-71
1161	497	-163	463	-71
1162	489	-192	463	-81
1163	491	-221	463	-83
1164	491	-219	463	-83
1165	497	-215	463	-83
1166	499	-213	463	-83
1167	505	-212	463	-83
1168	505	-212	463	-83
1169	452	-212	463	-81
1170	108	-212	156	-81
1171	54	-212	32	-81
1172	50	-213	32	-81
1173	42	-209	24	-81
1174	41	-209	22	-78
1175	40	-235	22	-87
1176	35	-239	10	-81
1177	24	-239	9	-81
1178	26	-240	8	-81
1179	26	-209	7	-82
1180	26	-192	8	-77
1181	25	-132	23	-27
1182	25	-100	23	-49
1183	24	-145	27	-91
1184	22	-123	31	-102
1185	37	-208	45	-226
1186	79	-359	52	-304
1187	90	-373	91	-330
1188	307	-557	143	-356
1189	355	-610	153	-401
1190	366	-757	157	-471
1191	366	-832	157	-472
1192	366	-832	157	-472
1193	366	-843	158	-522
1194	364	-1936	158	-1371
1195	364	-2050	153	-1422
1196	371	-2092	159	-1433
1197	371	-2262	159	-1727
1198	375	-2562	159	-1781
1199	384	-2676	204	-1991
1200	456	-3182	208	-2028
1201	497	-3353	213	-2065
1202	537	-3391	214	-2072
1203	542	-3392	229	-2072
1204	588	-3318	234	-2046
1205	610	-3313	235	-2006
1206	596	-3234	249	-1988
1207	580	-3083	249	-1864
1208	587	-3070	252	-1790
1209	846	-2891	260	-1765
1210	821	-2840	212	-1740
1211	834	-2726	203	-1719
1212	837	-2702	203	-1697
1213	838	-2702	203	-1696
1214	840	-2736	219	-1697
1215	847	-1643	226	-1647
1216	853	-1529	226	-798
1217	846	-1462	234	-747
1218	850	-1288	244	-735
1219	868	-988	259	-432
1220	865	-873	263	-378
1221	794	-364	219	-168
1222	753	-193	215	-137
1223	721	-153	211	-103
1224	716	-201	209	-144
1225	670	-207	179	-146
1226	649	-262	181	-179
1227	653	-356	187	-202
1228	642	-384	206	-207
1229	659	-385	208	-205
1230	260	-380	214	-201
1231	256	-378	168	-200
1232	233	-345	164	-199
1233	245	-294	163	-175
1234	244	-294	159	-127
1235	241	-248	159	-127
1236	232	-247	143	-129
1237	231	-254	135	-129
1238	230	-274	143	-131
1239	227	-276	135	-136
1240	205	-324	119	-208
1241	197	-490	104	-364
1242	196	-805	101	-370
1243	196	-854	102	-378
1244	188	-916	102	-396
1245	188	-976	101	-423
1246	188	-979	103	-382
1247	187	-943	103	-383
1248	182	-847	96	-351
1249	161	-822	86	-326
1250	165	-821	68	-320
1251	98	-822	87	-321
1252	384	-829	93	-321
1253	414	-829	326	-322
1254	454	-831	458	-322
1255	479	-832	463	-325
1256	479	-850	467	-326
1257	481	-851	476	-329
1258	619	-844	479	-327
1259	621	-825	490	-327
1260	624	-823	487	-325
1261	646	-775	494	-320
1262	647	-610	496	-251
1263	647	-2425	496	-3432
1264	647	-4531	495	-4644
1265	647	-4603	493	-4856
1266	647	-4805	493	-4948
1267	647	-5212	493	-4920
1268	647	-5200	491	-5017
1269	647	-17877	491	-5027
1270	647	-17986	491	-5667
1271	606	-19717	490	-6031
1272	590	-20428	471	-6168
1273	285	-20593	434	-6182
1274	254	-20825	412	-6280
1275	199	-21540	178	-6298
1276	174	-21544	46	-6313
1277	175	-21630	41	-6319
1278	173	-21716	39	-6326
1279	31	-21871	30	-6363
1280	30	-21876	27	-6366
1281	28	-21886	17	-6370
1282	6	-21890	13	-6370
1283	6	-21889	6	-6372
1284	8	-19757	4	-6370
1285	10	-17626	5	-3043
1286	17	-17526	5	-1825
1287	18	-17216	5	-1605
1288	26	-16803	5	-1505
1289	26	-16795	5	-1502
1290	26	-4117	5	-1399
1291	26	-4015	5	-1387
1292	26	-2284	8	-746
1293	26	-1572	8	-384
1294	26	-1400	8	-245
1295	26	-1168	8	-230
1296	28	-451	9	-132
1297	29	-446	12	-114
1298	30	-351	12	-99
1299	30	-264	12	-90
1300	31	-114	11	-83
1301	30	-111	11	-44
1302	28	-101	11	-40
1303	28	-97	11	-36
1304	27	-102	27	-36
1305	77	-102	60	-34
1306	93	-81	62	-97
1307	160	-90	72	-185
1308	194	-155	113	-196
1309	316	-153	363	-200
1310	485	-187	407	-191
1311	485	-201	407	-194
1312	486	-194	407	-193
1313	486	-198	407	-194
1314	486	-198	404	-195
1315	486	-198	404	-193
1316	486	-198	404	-193
1317	484	-198	404	-193
1318	483	-198	403	-193
1319	482	-208	403	-267
1320	482	-220	406	-272
1321	491	-236	406	-286
1322	491	-343	406	-294
1323	491	-362	408	-293
1324	491	-362	408	-294
1325	491	-360	407	-301
1326	439	-380	390	-301
1327	421	-377	361	-301
1328	350	-332	361	-237
1329	317	-266	350	-140
1330	187	-265	309	-133
1331	26	-230	60	-129
1332	26	-214	19	-122
1333	26	-211	19	-119
1334	32	-220	33	-134
1335	41	-227	33	-142
1336	43	-227	41	-142
1337	54	-228	41	-142
1338	65	-228	42	-142
1339	67	-228	42	-142
1340	66	-209	42	-142
1341	66	-199	39	-68
1342	55	-179	36	-63
1343	55	-68	37	-49
1344	55	-49	36	-41
1345	59	-52	34	-43
1346	60	-102	39	-62
1347	63	-120	39	-60
1348	64	-124	39	-60
1349	61	-128	35	-66
1350	59	-157	33	-72
1351	59	-160	33	-91
1352	53	-168	33	-95
1353	53	-193	32	-96
1354	53	-218	29	-99
1355	47	-229	29	-123
1356	39	-230	15	-112
1357	37	-235	15	-112
1358	26	-285	16	-132
1359	30	-287	79	-132
1360	169	-287	79	-132
1361	172	-287	97	-132
1362	232	-285	146	-132
1363	666	-284	266	-131
1364	1514	-284	422	-131
1365	1688	-284	571	-131
1366	1775	-281	577	-130
1367	1788	-228	585	-128
1368	1792	-209	640	-109
1369	1827	-205	649	-104
1370	1881	-201	803	-105
1371	2074	-173	845	-99
1372	2120	-172	896	-103
1373	2253	-166	919	-89
1374	2282	-161	966	-93
1375	2344	-355	1098	-141
1376	2493	-360	1263	-144
1377	2714	-358	1388	-123
1378	2901	-353	1487	-120
1379	3246	-302	2014	-110
1380	3269	-304	2006	-90
1381	3144	-304	2140	-92
1382	3268	-312	2289	-92
1383	3295	-329	2520	-92
1384	3017	-338	2549	-97
1385	2427	-346	2509	-111
1386	2330	-399	2473	-111
1387	2481	-399	2441	-112
1388	2488	-402	2436	-131
1389	2482	-390	2428	-153
1390	2511	-451	2459	-224
1391	2555	-467	2759	-226
1392	2696	-469	2762	-225
1393	2681	-474	2723	-225
1394	2576	-472	2680	-215
1395	2547	-452	2657	-209
1396	2488	-235	2610	-197
1397	2339	-205	2478	-148
1398	2117	-199	2313	-142
1399	1967	-207	2198	-139
1400	1657	-207	2105	-138
1401	1628	-203	1578	-138
1402	1612	-203	1577	-137
1403	1485	-195	1380	-135
1404	1398	-178	1230	-135
1405	1242	-174	981	-570
1406	984	-221	903	-589
1407	907	-323	823	-764
1408	672	-631	705	-871
1409	652	-1347	590	-932
1410	652	-1401	591	-918
1411	595	-1341	592	-1055
1412	499	-1851	503	-1118
1413	171	-2071	213	-1158
1414	152	-2361	56	-1405
1415	123	-2448	53	-1405
1416	135	-2448	50	-1427
1417	131	-2461	50	-1433
1418	131	-2524	50	-1447
1419	136	-2586	50	-1475
1420	99	-2670	50	-1532
1421	64	-3110	40	-1647
1422	55	-3121	34	-1647
1423	55	-3126	35	-1648
1424	55	-3148	35	-1666
1425	55	-3150	35	-1669
1426	55	-3145	35	-1669
1427	55	-3091	35	-1234
1428	55	-2939	35	-1210
1429	48	-2631	35	-1021
1430	47	-1912	33	-914
1431	46	-1851	30	-852
1432	38	-1850	28	-847
1433	36	-1324	27	-688
1434	30	-1101	25	-553
1435	18	-804	6	-511
1436	19	-717	6	-264
1437	7	-716	6	-264
1438	7	-701	3	-242
1439	7	-638	3	-236
1440	3	-576	3	-222
1441	3	-484	3	-198
1442	3	-46	3	-143
1443	3	-35	3	-28
1444	4	-30	3	-28
1445	4	-10	2	-27
1446	4	-13	2	-11
1447	4	-48	2	-46
1448	4	-50	3	-52
1449	6	-64	3	-57
1450	8	-81	3	-62
1451	9	-82	5	-65
1452	9	-87	5	-65
1453	9	-87	5	-65
1454	9	-87	5	-65
1455	9	-87	5	-65
1456	9	-87	7	-65
1457	7	-87	8	-65
1458	7	-87	8	-65
1459	7	-87	8	-68
1460	7	-90	6	-68
1461	6	-130	6	-101
1462	6	-193	6	-135
1463	6	-241	6	-131
1464	6	-248	13	-129
1465	5	-248	13	-129
1466	10	-247	15	-131
1467	13	-245	39	-131
1468	60	-210	48	-129
1469	81	-208	51	-91
1470	82	-197	53	-94
1471	80	-342	53	-131
1472	79	-341	53	-126
1473	79	-338	51	-123
1474	79	-339	51	-127
1475	79	-347	51	-138
1476	79	-354	51	-138
1477	79	-354	51	-138
1478	79	-376	49	-148
1479	79	-388	48	-158
1480	79	-389	48	-158
1481	79	-386	48	-155
1482	80	-371	48	-173
1483	81	-325	49	-142
1484	83	-275	53	-108
1485	94	-268	53	-108
1486	94	-268	46	-108
1487	93	-269	50	-108
1488	98	-266	49	-106
1489	61	-266	26	-106
1490	40	-265	48	-106
1491	103	-259	47	-106
1492	110	-97	68	-97
1493	129	-97	94	-55
1494	139	-104	95	-67
1495	145	-113	95	-93
1496	147	-154	97	-106
1497	154	-154	117	-95
1498	188	-154	117	-95
1499	190	-132	117	-95
1500	190	-120	117	-85
1501	190	-124	117	-75
1502	190	-126	117	-77
1503	189	-1162	117	-146
1504	188	-1271	120	-273
1505	193	-1343	119	-301
1506	182	-1385	115	-355
1507	182	-1424	115	-387
1508	178	-1696	116	-490
1509	175	-1851	112	-493
1510	166	-1860	111	-494
1511	166	-1860	110	-496
1512	100	-1861	79	-496
1513	93	-1861	77	-497
1514	74	-1861	53	-498
1515	64	-1852	27	-498
1516	58	-1842	26	-486
1517	58	-1796	27	-460
1518	54	-1789	31	-445
1519	192	-1795	15	-446
1520	203	-1797	155	-452
1521	320	-1798	173	-452
1522	330	-1793	173	-452
1523	331	-1791	173	-452
1524	331	-730	173	-450
1525	331	-604	173	-381
1526	324	-532	170	-236
1527	325	-490	170	-206
1528	325	-451	170	-152
1529	325	-177	170	-120
1530	322	-22	169	-17
1531	324	-38	178	-23
1532	347	-39	247	-22
1533	441	-38	259	-20
1534	443	-38	260	-20
1535	445	-38	260	-19
1536	445	-38	260	-18
1537	445	-38	263	-18
1538	472	-35	265	-18
1539	475	-35	265	-18
1540	315	-29	259	-16
1541	314	-35	449	-15
1542	470	-34	322	-9
1543	477	-34	340	-9
1544	491	-34	340	-9
1545	491	-34	340	-9
1546	491	-34	340	-9
1547	491	-34	344	-9
1548	490	-34	344	-9
1549	490	-34	344	-9
1550	490	-34	344	-9
1551	488	-34	344	-9
1552	485	-13	344	-12
1553	463	-16	335	-5
1554	370	-25	269	-15
1555	372	-87	266	-35
1556	391	-154	268	-55
1557	392	-1064	268	-421
1558	392	-1069	268	-430
1559	363	-1122	265	-432
1560	357	-1122	266	-435
1561	371	-1128	271	-435
1562	367	-1132	1119	-446
1563	1214	-1168	1991	-452
1564	2219	-1306	2081	-486
1565	2681	-1314	2370	-487
1566	2893	-1319	2444	-492
1567	2898	-1319	2448	-495
1568	2902	-1332	2450	-508
1569	2902	-1403	2446	-532
1570	2940	-1405	2591	-532
1571	3242	-1405	2636	-535
1572	3309	-1422	2702	-543
1573	3383	-1456	2735	-623
1574	3644	-1608	2772	-1089
1575	3698	-3962	2810	-1931
1576	3736	-4349	2880	-1934
1577	4467	-5229	3170	-2154
1578	4726	-4380	3175	-2188
1579	4781	-4489	3187	-2043
1580	4784	-4467	3189	-2043
1581	4791	-4476	3238	-2053
1582	4802	-4486	3235	-2052
1583	4798	-4494	3460	-2062
1584	3784	-4642	2612	-2117
1585	2766	-4538	1551	-2115
1586	2295	-4534	1456	-2081
1587	2083	-4529	1134	-2080
1588	2088	-4529	1065	-2075
1589	2094	-4516	1066	-2072
1590	2095	-4445	1064	-2059
1591	2057	-4443	1064	-2035
1592	1756	-4443	921	-2035
1593	1692	-4428	878	-2032
1594	1633	-4390	833	-2024
1595	1410	-4234	815	-1944
1596	1390	-1876	778	-1475
1597	1353	-1427	742	-634
1598	610	-480	669	-621
1599	350	-419	370	-381
1600	295	-305	362	-327
1601	292	-274	350	-106
1602	285	-265	348	-97
1603	248	-249	299	-87
1604	244	-231	299	-86
1605	138	-47	68	-81
1606	134	-13	68	-15
1607	128	-11	63	-11
1608	128	-12	55	-11
1609	118	-12	52	-13
1610	108	-15	47	-13
1611	107	-18	53	-13
1612	234	-18	90	-21
1613	491	-18	155	-21
1614	608	-20	235	-26
1615	593	-54	233	-26
1616	554	-54	212	-26
1617	519	-49	197	-26
1618	514	-52	197	-31
1619	512	-54	195	-28
1620	512	-56	195	-28
1621	512	-56	195	-28
1622	512	-56	195	-28
1623	512	-56	195	-28
1624	512	-56	195	-28
1625	512	-54	195	-26
1626	512	-54	195	-25
1627	512	-54	195	-20
1628	512	-54	195	-20
1629	514	-55	212	-20
1630	573	-56	230	-21
1631	584	-54	240	-19
1632	584	-51	243	-19
1633	473	-51	241	-19
1634	303	-51	281	-11
1635	266	-47	235	-11
1636	305	-13	175	-6
1637	358	-13	176	-6
1638	358	-13	178	-6
1639	358	-10	178	-6
1640	351	-8	178	-1
1641	351	-6	178	-1
1642	351	-6	178	-1
1643	351	-6	178	-1
1644	351	-6	178	-1
1645	352	-6	178	-1
1646	352	-7	179	-1
1647	356	-9	179	-6
1648	356	-9	179	-6
1649	356	-7	179	-6
1650	354	-7	179	-6
1651	295	-6	162	-6
1652	285	-5	144	-5
1653	285	-5	135	-5
1654	269	-5	132	-5
1655	198	-5	123	-5
1656	115	-5	47	-5
1657	103	-14	95	-8
1658	653	-20	116	-43
1659	985	-29	243	-43
1660	1105	-30	336	-44
1661	1339	-30	363	-44
1662	1369	-30	378	-44
1663	1378	-31	386	-44
1664	1398	-32	674	-44
1665	2153	-32	712	-44
1666	2335	-38	719	-44
1667	2352	-44	1710	-44
1668	3601	-48	1762	-82
1669	3638	-58	1770	-98
1670	3649	-127	1770	-111
1671	3649	-132	1770	-116
1672	3649	-142	1770	-118
1673	3649	-153	1770	-122
1674	3653	-205	1773	-124
1675	3656	-219	1787	-182
1676	3687	-247	1788	-196
1677	3690	-247	1841	-197
1678	3685	-239	1845	-197
1679	3092	-233	1786	-194
1680	2828	-224	1750	-159
1681	2708	-223	1622	-159
1682	2477	-223	1528	-158
1683	2447	-227	1501	-158
1684	2438	-226	1486	-158
1685	2418	-225	1482	-158
1686	1663	-225	1194	-158
1687	1499	-219	1164	-158
1688	1519	-212	1161	-162
1689	272	-219	188	-172
1690	406	-209	214	-134
1691	732	-142	287	-114
1692	734	-165	287	-101
1693	734	-155	287	-96
1694	738	-144	288	-98
1695	734	-130	289	-119
1696	732	-126	287	-121
1697	694	-159	273	-98
1698	692	-992	276	-159
1699	686	-1001	224	-162
1700	680	-1011	219	-201
1701	612	-1035	214	-208
1702	615	-1035	207	-209
1703	612	-1035	207	-209
1704	612	-1041	206	-215
1705	617	-1047	206	-228
1706	622	-1047	208	-228
1707	622	-1049	204	-229
1708	604	-1064	207	-231
1709	589	-1068	209	-234
1710	600	-1057	207	-238
1711	440	-1067	192	-231
1712	103	-1067	115	-232
1713	104	-1052	57	-232
1714	110	-1055	98	-234
1715	166	-1060	115	-250
1716	237	-1046	259	-247
1717	412	-1040	410	-223
1718	647	-982	464	-221
1719	670	-150	480	-186
1720	686	-140	477	-112
1721	686	-131	485	-109
1722	702	-115	1238	-77
1723	1250	-118	1287	-70
1724	1358	-120	1359	-71
1725	1411	-123	1447	-71
1726	1657	-117	1550	-67
1727	1817	-121	1617	-62
1728	1846	-139	1646	-70
1729	1879	-127	1759	-72
1730	2259	-141	1821	-70
1731	2242	-142	1811	-83
1732	2235	-138	1811	-84
1733	2252	-163	1814	-82
1734	2250	-181	1815	-89
1735	2245	-211	1792	-95
1736	2188	-209	1751	-93
1737	2118	-185	1734	-78
1738	1942	-181	1589	-77
1739	1697	-178	1437	-76
1740	1673	-178	1382	-76
1741	1641	-178	1446	-76
1742	1747	-177	1447	-78
1743	1739	-169	1438	-84
1744	1201	-168	688	-79
1745	1098	-167	747	-80
1746	1258	-158	696	-78
1747	1040	-158	680	-83
1748	1121	-164	693	-81
1749	1177	-160	891	-75
1750	1371	-193	894	-67
1751	1633	-203	798	-64
1752	1757	-202	741	-64
1753	1770	-196	741	-48
1754	1753	-169	739	-39
1755	1752	-136	733	-38
1756	1751	-103	730	-30
1757	1747	-100	730	-23
1758	1746	-102	730	-29
1759	1746	-105	730	-28
1760	1746	-107	746	-28
1761	1755	-106	753	-39
1762	1762	-125	761	-51
1763	1685	-146	681	-68
1764	1677	-221	679	-65
1765	1674	-219	681	-61
1766	1743	-365	682	-358
1767	1606	-477	783	-448
1768	1683	-716	808	-481
1769	1733	-1069	808	-636
1770	1694	-1850	735	-693
1771	1620	-2031	827	-973
1772	1344	-2249	813	-1197
1773	1262	-2446	796	-1197
1774	1253	-2446	794	-1197
1775	1257	-2446	796	-1197
1776	1257	-2446	797	-1197
1777	1257	-2446	797	-1197
1778	1257	-2451	797	-1227
1779	1257	-2465	797	-1227
1780	1290	-2515	910	-1263
1781	3282	-2722	927	-1301
1782	3283	-2865	911	-1355
1783	3277	-2955	912	-1408
1784	3250	-2946	905	-1403
1785	3264	-2952	908	-1423
1786	3256	-2968	908	-1431
1787	3189	-2876	922	-1458
1788	3118	-2777	921	-1159
1789	3038	-2539	720	-1068
1790	2750	-2176	675	-1036
1791	2709	-1384	605	-876
1792	2555	-1171	562	-827
1793	2167	-952	205	-545
1794	2126	-770	187	-375
1795	2130	-1033	195	-408
1796	2167	-1038	478	-408
1797	2413	-1052	531	-409
1798	2461	-1059	547	-410
1799	2574	-1054	565	-410
1800	2607	-1044	601	-380
1801	2602	-991	717	-380
1802	1120	-782	1140	-338
1803	1549	-639	1725	-300
1804	2238	-530	1915	-246
1805	2439	-518	2131	-182
1806	2673	-437	2573	-173
1807	3185	-421	3282	-136
1808	3966	-366	3773	-128
1809	4355	-349	3924	-101
1810	4550	-357	4181	-101
1811	4558	-365	4211	-103
1812	4605	-370	4245	-107
1813	4631	-366	4245	-107
1814	4640	-345	4364	-103
1815	4650	-332	4369	-103
1816	4685	-69	4925	-49
1817	4804	-67	4956	-20
1818	5126	-54	4895	-27
1819	5619	-47	5082	-32
1820	5799	-47	5095	-31
1821	5773	-41	5122	-31
1822	5910	-42	5086	-31
1823	5419	-42	4978	-31
1824	4987	-42	4469	-31
1825	4482	-42	4617	-31
1826	5784	-45	4598	-31
1827	5536	-48	4376	-37
1828	5026	-65	3938	-37
1829	4275	-66	3361	-37
1830	3917	-67	2875	-39
1831	3694	-59	2708	-36
1832	3709	-51	2485	-38
1833	3666	-49	2470	-36
1834	3670	-50	2441	-31
1835	3672	-44	2439	-31
1836	3661	-40	2321	-27
1837	3616	-40	2318	-27
1838	3498	-37	1760	-31
1839	2930	-63	1721	-32
1840	2393	-63	1498	-25
1841	2103	-68	1258	-19
1842	2096	-94	1229	-22
1843	1931	-98	1184	-22
1844	1912	-98	1184	-22
1845	1905	-98	1176	-23
1846	1720	-98	1149	-27
1847	211	-95	399	-27
1848	214	-95	264	-27
1849	258	-86	269	-39
1850	329	-88	353	-41
1851	376	-94	558	-49
1852	655	-96	571	-48
1853	690	-100	645	-48
1854	683	-107	618	-46
1855	749	-106	630	-47
1856	1113	-107	626	-51
1857	1116	-111	627	-51
1858	1115	-111	635	-51
1859	1082	-111	635	-51
1860	1085	-95	647	-51
1861	1087	-97	648	-46
1862	1104	-98	646	-48
1863	1104	-114	667	-48
1864	1150	-115	668	-49
1865	1172	-168	678	-78
1866	1185	-186	678	-97
1867	1185	-189	680	-96
1868	1197	-194	718	-98
1869	1209	-209	739	-162
1870	1440	-210	709	-166
1871	1361	-238	769	-148
1872	1330	-242	796	-150
1873	1408	-239	546	-142
1874	1699	-235	639	-141
1875	1913	-220	576	-141
1876	1830	-220	813	-141
1877	2188	-219	777	-140
1878	2189	-215	778	-137
1879	2192	-216	777	-137
1880	2184	-216	772	-137
1881	2193	-206	784	-137
1882	2825	-212	1027	-150
1883	2995	-224	1082	-185
1884	3255	-317	1196	-291
1885	3209	-577	1175	-297
1886	3403	-535	1204	-301
1887	3804	-589	1208	-282
1888	3810	-587	1297	-263
1889	3827	-609	1313	-263
1890	3812	-591	1275	-304
1891	3537	-1057	1254	-563
1892	3510	-1419	1267	-563
1893	3460	-1413	1207	-566
1894	3135	-1437	1092	-651
1895	2787	-1445	1012	-667
1896	2600	-1669	921	-775
1897	2608	-1884	914	-848
1898	1875	-2219	697	-1007
1899	1960	-2270	697	-1049
1900	1962	-2376	694	-1083
1901	1961	-2516	695	-1199
1902	1950	-2777	691	-1261
1903	1312	-2808	677	-1314
1904	1124	-2910	422	-1335
1905	864	-2849	370	-1315
1906	883	-2647	255	-1249
1907	670	-2641	258	-1243
1908	256	-2569	227	-1241
1909	252	-2570	213	-1231
1910	223	-2545	124	-1231
1911	226	-2545	108	-1231
1912	223	-2070	108	-1184
1913	221	-1677	110	-861
1914	219	-1672	91	-857
1915	185	-1648	84	-854
1916	179	-1640	87	-765
1917	157	-1416	76	-749
1918	136	-1201	56	-641
1919	139	-866	52	-568
1920	52	-815	22	-409
1921	46	-709	22	-370
1922	52	-569	22	-335
1923	52	-309	21	-224
1924	52	-271	25	-163
1925	142	-156	88	-110
1926	185	-83	107	-72
1927	170	-22	112	-57
1928	472	-17	279	-19
1929	601	-18	295	-33
1930	687	-51	328	-47
1931	713	-71	367	-53
1932	712	-391	367	-127
1933	715	-528	366	-172
1934	719	-883	369	-175
1935	719	-894	367	-176
1936	719	-905	368	-379
1937	716	-911	371	-385
1938	710	-1127	368	-425
1939	711	-1405	379	-465
1940	737	-1406	384	-465
1941	742	-1406	386	-466
1942	743	-1406	386	-466
1943	739	-1406	384	-464
1944	738	-1407	384	-464
1945	738	-1406	389	-459
1946	672	-1408	388	-458
1947	630	-1407	325	-458
1948	626	-1404	306	-458
1949	321	-1404	298	-458
1950	192	-1403	129	-454
1951	104	-1369	109	-441
1952	78	-1349	76	-421
1953	78	-1030	38	-415
1954	76	-893	38	-341
1955	74	-538	37	-296
1956	93	-527	51	-293
1957	108	-518	51	-292
1958	116	-512	60	-89
1959	127	-298	170	-83
1960	175	-21	180	-43
1961	182	-23	169	-3
1962	177	-23	373	-3
1963	627	-24	375	-3
1964	650	-24	376	-3
1965	654	-21	383	-2
1966	654	-21	383	-2
1967	628	-14	378	-2
1968	627	-14	375	-2
1969	628	-15	378	-4
1970	714	-16	414	-5
1971	796	-37	448	-10
1972	811	-36	454	-10
1973	852	-34	491	-9
1974	851	-33	492	-11
1975	849	-36	491	-11
1976	847	-36	491	-11
1977	828	-36	491	-11
1978	813	-34	474	-11
1979	828	-34	503	-11
1980	925	-32	520	-30
1981	983	-286	414	-103
1982	959	-290	442	-103
1983	1015	-290	443	-103
1984	565	-288	234	-103
1985	540	-288	230	-102
1986	536	-288	229	-102
1987	536	-288	222	-102
1988	538	-288	226	-102
1989	571	-389	238	-144
1990	571	-834	241	-152
1991	523	-833	259	-151
1992	460	-815	223	-150
1993	445	-815	188	-145
1994	404	-815	182	-145
1995	403	-815	144	-145
1996	403	-812	143	-143
1997	403	-812	144	-143
[truncated: 4,396 more rows]
