# Supplementary material for: Profiling of small RNAs derived from tomato brown rugose fruit virus in infected Solanum lycopersicum plants by deep sequencing
Source: Front Microbiol. 2025 Jan 30;15:1504861. doi: 10.3389/fmicb.2024.1504861 (PMC11821604; doi:10.3389/fmicb.2024.1504861)
Supplement: Supplementary file 9 [file Table_4.xlsx]

## Sheet: Table S4. Summary of 21-nt and 
Table S4. Summary of 21-nt and 22-nt vsiRNA hotspot information.
site	21nt-	site	22nt-
212	-52720	5533	-31549
213	-56048	5534	-47560
214	-56056	5535	-88316
215	-56068	5536	-104809
216	-55948	5537	-106736
217	-55584	5538	-107959
218	-55516	5539	-108049
219	-55472	5540	-108087
220	-55462	5541	-108095
221	-55495	5542	-108114
222	-55654	5543	-108103
223	-55438	5544	-108112
224	-55395	5545	-108091
225	-55324	5546	-108104
226	-55241	5547	-108125
227	-55331	5548	-108205
228	-55778	5549	-108237
229	-55800	5550	-107425
230	-53582	5551	-105811
231	-52350	5552	-101949
232	-37832	5553	-98792
5533	-31132	5554	-92038
5534	-52576	5555	-76929
5535	-104577	5556	-60966
5536	-124974
5537	-128771
5538	-129738
5539	-129948
5540	-130011
5541	-130024
5542	-130046
5543	-130041
5544	-130037
5545	-129929
5546	-129947
5547	-129975
5548	-130208
5549	-130316
5550	-129026
5551	-123522
5552	-116627
5553	-110879
5554	-99610
5555	-78165
5693	-94293
5694	-95715
5695	-97069
5696	-97084
5697	-97087
5698	-97083
5699	-96971
5700	-95594
5701	-91807
5702	-90767
5703	-88772
5704	-86936
5705	-84664
5706	-81921
5707	-80783
5708	-80435
5709	-80080
5710	-81701
5711	-81383
5712	-81066
5713	-78028
