# Supplementary material for: Profiling of small RNAs derived from tomato brown rugose fruit virus in infected Solanum lycopersicum plants by deep sequencing
Source: Front Microbiol. 2025 Jan 30;15:1504861. doi: 10.3389/fmicb.2024.1504861 (PMC11821604; doi:10.3389/fmicb.2024.1504861)
Supplement: Supplementary file 10 [file Table_5.xlsx]

## Sheet: Table S5. List of 117 high-abun
Table S5. A summary of 110 vsiRNAs with more than 2000 reads.
>vsiRNA_1
TTTTTTCCGGTCTTCGAACGA
>vsiRNA_2
GAATCTGAATCGGCGACGT
>vsiRNA_3
CTTGTTGTGTTTGGAACTGATT
>vsiRNA_4
AACAGTGACTTGAGGGACA
>vsiRNA_5
TTCCGGTCTTCGAACGAA
>vsiRNA_6
CAAGATCGTTGACCAAGGTATT
>vsiRNA_7
CTTTTTTCCGGTCTTCGAACGAA
>vsiRNA_8
TATTTAATACGAATCTGAATC
>vsiRNA_9
ATTTAGCGAAGTGTGGAAACC
>vsiRNA_10
TTGTGTTTGGAACTGATTACC
>vsiRNA_11
TTTTCCGGTCTTCGAACGAA
>vsiRNA_12
TACGATCCTTAGAACTGGAATA
>vsiRNA_13
CGAATCTGAATCGGCGACGT
>vsiRNA_14
TTTTTCCGGTCTTCGAACGAA
>vsiRNA_15
TAAGACTCCAAACTTCTGACGG
>vsiRNA_16
TTTTTCCGGTCTTCGAACGAAA
>vsiRNA_17
TGCCTACGGATGTGTATGA
>vsiRNA_18
TTTCCGGTCTTCGAACGA
>vsiRNA_19
TAACAGTGACTTGAGGGACA
>vsiRNA_20
TTTCCGGTCTTCGAACGAA
>vsiRNA_21
TTTCGGCCTATTATTACCACT
>vsiRNA_22
TCCGGTCTTCGAACGAAATTTT
>vsiRNA_23
TTTTTCCGGTCTTCGAACGA
>vsiRNA_24
AATCTGAATCGGCGACGT
>vsiRNA_25
TTCCGGTCTTCGAACGAAATT
>vsiRNA_26
TGATTTAAAACTGTGAATACA
>vsiRNA_27
TTTCGAGATCTATAGCAGCTGT
>vsiRNA_28
ACTTTGGAAAAATTTACTTTG
>vsiRNA_29
GCGATTGTGTAAGACATA
>vsiRNA_30
CCGGTCTTCGAACGAAATTTT
>vsiRNA_31
TTTAAGAGTAGTTTTTCTGTG
>vsiRNA_32
TCTGAATCGGCGACGTAAG
>vsiRNA_33
TTTTTTCCGGTCTTCGAACGAA
>vsiRNA_34
TGCGATTGTGTAAGACATA
>vsiRNA_35
TGGAACGACTTTGAACTGAAA
>vsiRNA_36
ATTTAATACGAATCTGAATCG
>vsiRNA_37
AATTTAGCGAAGTGTGGAAACC
>vsiRNA_38
ACAGTGACTTGAGGGACA
>vsiRNA_39
TCCGGTCTTCGAACGAAA
>vsiRNA_40
TTTTCCGGTCTTCGAACGA
>vsiRNA_41
TTTTTTCCGGTCTTCGAACGAAA
>vsiRNA_42
TTGGTCAACGATCTTGCGAAGC
>vsiRNA_43
CTTTTTTCCGGTCTTCGAACGA
>vsiRNA_44
TCGGCCTATTATTACCACTATT
>vsiRNA_45
TTTTCCGGTCTTCGAACGAAA
>vsiRNA_46
AACTTTTTTCCGGTCTTCGAACGA
>vsiRNA_47
TTCGGCCTATTATTACCACTA
>vsiRNA_48
TTTCGGCCTATTATTACCACTATT
>vsiRNA_49
TTTCCGGTCTTCGAACGAAATT
>vsiRNA_50
AACTTTTTTCCGGTCTTCGAACGAA
>vsiRNA_51
TTCAAATGTGCTCTGATTGTA
>vsiRNA_52
AAACTTTTTTCCGGTCTTCGAACGAA
>vsiRNA_53
GAATCTGAATCGGCGACGTA
>vsiRNA_54
CTAGCTTGTTGTGTTTGGAACT
>vsiRNA_55
CTTTTTTCCGGTCTTCGAACGAAA
>vsiRNA_56
ACTTTTTTCCGGTCTTCGAACGAA
>vsiRNA_57
TTTTCCGGTCTTCGAACGAAAT
>vsiRNA_58
TTTCAAATGTGCTCTGATTGT
>vsiRNA_59
CTTTGGAAAAATTTACTTTGG
>vsiRNA_60
TTTCCGGTCTTCGAACGAAAT
>vsiRNA_61
TACCTGCTGATGAATTCGGAGC
>vsiRNA_62
TTCGGCCTATTATTACCACTATT
>vsiRNA_63
TCTGAATCGGCGACGTAAGTCT
>vsiRNA_64
CTTTTTTCCGGTCTTCGAACG
>vsiRNA_65
TTTGGAAAAATTTACTTTGGG
>vsiRNA_66
TCCGGTCTTCGAACGAAATTT
>vsiRNA_67
AGTTGCGATTGTGTAAGACATA
>vsiRNA_68
TCCCGATGTCTGTAAGGCTTGC
>vsiRNA_69
TTGACGTGTGAATCTTCGAGA
>vsiRNA_70
CTGAATCGGCGACGTAAGTCT
>vsiRNA_71
ACTTTTTTCCGGTCTTCGAACGA
>vsiRNA_72
CTTTTGACAGATACGCTGAAA
>vsiRNA_73
GAATCTGAATCGGCGACGTAAG
>vsiRNA_74
CTAACAGTGACTTGAGGGACA
>vsiRNA_75
TCTGAATCGGCGACGTAAGT
>vsiRNA_76
CTTCATGTAGACCTCTCTATT
>vsiRNA_77
TTCGAGATCTATAGCAGCTGT
>vsiRNA_78
GCCTACGGATGTGTATGA
>vsiRNA_79
TTGCGATTGTGTAAGACATA
>vsiRNA_80
TCATGTACTGTATGGACGTCC
>vsiRNA_81
TTCCGGTCTTCGAACGAAA
>vsiRNA_82
CTTTGGAAAAATTTACTTTGGG
>vsiRNA_83
ATATTTAATACGAATCTGAATC
>vsiRNA_84
TTCGGCCTATTATTACCACTAT
>vsiRNA_85
TTTTCCGGTCTTCGAACGAAATT
>vsiRNA_86
TTTGGAACGACTTTGAACTGA
>vsiRNA_87
AAGGTATTGTTACCTCGGACA
>vsiRNA_88
TGGAGTTGCGATTGTGTAAGA
>vsiRNA_89
ACTTTGGAAAAATTTACTTTGG
>vsiRNA_90
ATTCTATACTGTCTTTCTGGC
>vsiRNA_91
TTCGGCCTATTATTACCACT
>vsiRNA_92
TGGTGTCAGTGTCTGTTTGGTCGATA
>vsiRNA_93
CTGAATCGGCGACGTAAGT
>vsiRNA_94
TTTCCGGTCTTCGAACGAAA
>vsiRNA_95
TTTCGGCCTATTATTACCACTAT
>vsiRNA_96
TCCGGTCTTCGAACGAAAT
>vsiRNA_97
CCGGTCTTCGAACGAAAT
>vsiRNA_98
TCCGGTCTTCGAACGAAATT
>vsiRNA_99
TTCCGGTCTTCGAACGAAATTT
>vsiRNA_100
GAATCTGAATCGGCGACGTAAGT
>vsiRNA_101
CCCGATGTCTGTAAGGCTTGC
>vsiRNA_102
TCAAGGTTGACGTGTGAATCT
>vsiRNA_103
AATACGAATCTGAATCGGCGACGT
>vsiRNA_104
TTCCGGTCTTCGAACGAAAT
>vsiRNA_105
TTTTTCCGGTCTTCGAACGAAAT
>vsiRNA_106
TAAATTGACTTCGGACAAAGA
>vsiRNA_107
AGGTTGACGTGTGAATCTTCG
>vsiRNA_108
CTTGCCGGTGGACTACGATCC
>vsiRNA_109
TTTTTTCCGGTCTTCGAACGAAAT
>vsiRNA_110
AATACGAATCTGAATCGGCGACG
