# Supplementary material for: Profiling of small RNAs derived from tomato brown rugose fruit virus in infected Solanum lycopersicum plants by deep sequencing
Source: Front Microbiol. 2025 Jan 30;15:1504861. doi: 10.3389/fmicb.2024.1504861 (PMC11821604; doi:10.3389/fmicb.2024.1504861)
Supplement: Supplementary file 11 [file Table_6.xlsx]

## Sheet: Table S6
Table S6. Target gene information predicted from selected vsiRNAs in tomato.
miRNA_Acc.	Target_Acc.	Expectation	UPE$	miRNA_start	miRNA_end	Target_start	Target_end	miRNA_aligned_fragment	alignment	Target_aligned_fragment	Inhibition	Target_Desc.	Multiplicity
vsiRNA_21	Solyc03g097520.3.1	1	-1	1	21	428	448	UUUCGGCCUAUUAUUACCACU	: :::::.::::::::::::.	AAUGGUAGUAAUAGGCCGAAG	Cleavage	Histidine kinase-, DNA gyrase B-, and HSP90-like ATPase family protein (AHRD V3.3 *-* A0A1P8BEQ3_ARATH)	1
vsiRNA_48	Solyc03g097520.3.1	1	-1	1	24	425	448	UUUCGGCCUAUUAUUACCACUAUU	..:: :::::.::::::::::::.	GGUAAUGGUAGUAAUAGGCCGAAG	Cleavage	Histidine kinase-, DNA gyrase B-, and HSP90-like ATPase family protein (AHRD V3.3 *-* A0A1P8BEQ3_ARATH)	1
vsiRNA_65	Solyc08g082590.3.1	1	-1	1	21	75	95	UUUGGAAAAAUUUACUUUGGG	..::::::::::::::.:::.	UUCAAAGUAAAUUUUUUCAAG	Cleavage	Glutaredoxin (AHRD V3.3 *** A0A2U1KGP9_ARTAN)	1
vsiRNA_88	Solyc12g056650.2.1	1	-1	1	21	1274	1294	UGGAGUUGCGAUUGUGUAAGA	: :::..::::::::::::::	UAUUAUGCAAUCGCAACUCCA	Cleavage	Protein GIGANTEA (AHRD V3.3 *** A0A2G3B3F7_CAPCH)	1
vsiRNA_95	Solyc03g097520.3.1	1	-1	1	23	426	448	UUUCGGCCUAUUAUUACCACUAU	.:: :::::.::::::::::::.	GUAAUGGUAGUAAUAGGCCGAAG	Cleavage	Histidine kinase-, DNA gyrase B-, and HSP90-like ATPase family protein (AHRD V3.3 *-* A0A1P8BEQ3_ARATH)	1
vsiRNA_1	Solyc11g072660.2.1	1.5	-1	1	21	1009	1029	UUUUUUCCGGUCUUCGAACGA	:.:::: ::::::::::.:::	UUGUUCAAAGACCGGAAGAAA	Cleavage	Protein kinase superfamily protein (AHRD V3.3 *** A0A2U1Q8E8_ARTAN)	1
vsiRNA_109	Solyc11g072660.2.1	1.5	-1	1	24	1006	1029	UUUUUUCCGGUCUUCGAACGAAAU	:.:::: ::::::::::.:::	CCAUUGUUCAAAGACCGGAAGAAA	Cleavage	Protein kinase superfamily protein (AHRD V3.3 *** A0A2U1Q8E8_ARTAN)	1
vsiRNA_27	Solyc04g025880.4.1	1.5	-1	1	22	170	191	UUUCGAGAUCUAUAGCAGCUGU	::.::::::.:::::.::::	GGAGUUGCUAUGGAUCUUGAAA	Cleavage	Potassium transporter (AHRD V3.3 *** A0A2G2VML6_CAPBA)	1
vsiRNA_33	Solyc11g072660.2.1	1.5	-1	1	22	1008	1029	UUUUUUCCGGUCUUCGAACGAA	:.:::: ::::::::::.:::	AUUGUUCAAAGACCGGAAGAAA	Cleavage	Protein kinase superfamily protein (AHRD V3.3 *** A0A2U1Q8E8_ARTAN)	1
vsiRNA_41	Solyc11g072660.2.1	1.5	-1	1	23	1007	1029	UUUUUUCCGGUCUUCGAACGAAA	:.:::: ::::::::::.:::	CAUUGUUCAAAGACCGGAAGAAA	Cleavage	Protein kinase superfamily protein (AHRD V3.3 *** A0A2U1Q8E8_ARTAN)	1
vsiRNA_43	Solyc11g007200.3.1	1.5	-1	1	22	209	230	CUUUUUUCCGGUCUUCGAACGA	::: :::::::::::.:::	GGUUUCAAAGACCGGAAAGAAG	Cleavage	Heavy metal-associated isoprenylated plant protein 26 (AHRD V3.3 *** A0A2I0X9F5_9ASPA)	1
vsiRNA_44	Solyc03g097520.3.1	1.5	-1	1	22	425	446	UCGGCCUAUUAUUACCACUAUU	..:: :::::.:::::::::::	GGUAAUGGUAGUAAUAGGCCGA	Cleavage	Histidine kinase-, DNA gyrase B-, and HSP90-like ATPase family protein (AHRD V3.3 *-* A0A1P8BEQ3_ARATH)	1
vsiRNA_47	Solyc03g097520.3.1	1.5	-1	1	21	427	447	UUCGGCCUAUUAUUACCACUA	:: :::::.::::::::::::	UAAUGGUAGUAAUAGGCCGAA	Cleavage	Histidine kinase-, DNA gyrase B-, and HSP90-like ATPase family protein (AHRD V3.3 *-* A0A1P8BEQ3_ARATH)	1
vsiRNA_55	Solyc11g007200.3.1	1.5	-1	1	24	207	230	CUUUUUUCCGGUCUUCGAACGAAA	::: :::::::::::.:::	ACGGUUUCAAAGACCGGAAAGAAG	Cleavage	Heavy metal-associated isoprenylated plant protein 26 (AHRD V3.3 *** A0A2I0X9F5_9ASPA)	1
vsiRNA_62	Solyc03g097520.3.1	1.5	-1	1	23	425	447	UUCGGCCUAUUAUUACCACUAUU	..:: :::::.::::::::::::	GGUAAUGGUAGUAAUAGGCCGAA	Cleavage	Histidine kinase-, DNA gyrase B-, and HSP90-like ATPase family protein (AHRD V3.3 *-* A0A1P8BEQ3_ARATH)	1
vsiRNA_64	Solyc11g007200.3.1	1.5	-1	1	21	210	230	CUUUUUUCCGGUCUUCGAACG	::: :::::::::::.:::	GUUUCAAAGACCGGAAAGAAG	Cleavage	Heavy metal-associated isoprenylated plant protein 26 (AHRD V3.3 *** A0A2I0X9F5_9ASPA)	1
vsiRNA_65	Solyc08g076920.3.1	1.5	-1	1	21	62	82	UUUGGAAAAAUUUACUUUGGG	::::: ::.:::::::::::	ACCAAAUUAGAUUUUUCCAAA	Cleavage	Arf GTPase activating protein (AHRD V3.3 *** A0A200PXM2_9MAGN)	1
vsiRNA_65	Solyc05g005490.4.1	1.5	-1	1	21	81	101	UUUGGAAAAAUUUACUUUGGG	..:::: :::::::::::::	AUUAAAGAAAAUUUUUCCAAA	Cleavage	carbonic anhydrase	1
vsiRNA_7	Solyc11g007200.3.1	1.5	-1	1	23	208	230	CUUUUUUCCGGUCUUCGAACGAA	::: :::::::::::.:::	CGGUUUCAAAGACCGGAAAGAAG	Cleavage	Heavy metal-associated isoprenylated plant protein 26 (AHRD V3.3 *** A0A2I0X9F5_9ASPA)	1
vsiRNA_77	Solyc04g025880.4.1	1.5	-1	1	21	170	190	UUCGAGAUCUAUAGCAGCUGU	::.::::::.:::::.:::	GGAGUUGCUAUGGAUCUUGAA	Cleavage	Potassium transporter (AHRD V3.3 *** A0A2G2VML6_CAPBA)	1
vsiRNA_84	Solyc03g097520.3.1	1.5	-1	1	22	426	447	UUCGGCCUAUUAUUACCACUAU	.:: :::::.::::::::::::	GUAAUGGUAGUAAUAGGCCGAA	Cleavage	Histidine kinase-, DNA gyrase B-, and HSP90-like ATPase family protein (AHRD V3.3 *-* A0A1P8BEQ3_ARATH)	1
vsiRNA_91	Solyc03g097520.3.1	1.5	-1	1	20	428	447	UUCGGCCUAUUAUUACCACU	: :::::.::::::::::::	AAUGGUAGUAAUAGGCCGAA	Cleavage	Histidine kinase-, DNA gyrase B-, and HSP90-like ATPase family protein (AHRD V3.3 *-* A0A1P8BEQ3_ARATH)	1
vsiRNA_1	Solyc09g007170.4.1	2	-1	1	21	954	974	UUUUUUCCGGUCUUCGAACGA	:.:::: .::::::::.::::	UUGUUCAGAGACCGGAGAAAA	Cleavage	Serine/threonine-protein kinase CDL1 (AHRD V3.3 *** A0A2G2VZG8_CAPBA)	1
vsiRNA_10	Solyc10g078670.3.1	2	-1	1	21	1184	1204	UUGUGUUUGGAACUGAUUACC	::::::::.::.::::::	AUCAAUCAGUUUCAGACACAA	Cleavage	Transcription factor (AHRD V3.3 *** A0A2R4QNU7_9POAL)	1
vsiRNA_105	Solyc11g072660.2.1	2	-1	1	23	1006	1028	UUUUUCCGGUCUUCGAACGAAAU	:.:::: ::::::::::.::	CCAUUGUUCAAAGACCGGAAGAA	Cleavage	Protein kinase superfamily protein (AHRD V3.3 *** A0A2U1Q8E8_ARTAN)	1
vsiRNA_109	Solyc09g007170.4.1	2	-1	1	24	951	974	UUUUUUCCGGUCUUCGAACGAAAU	:.:::: .::::::::.::::	CCGUUGUUCAGAGACCGGAGAAAA	Cleavage	Serine/threonine-protein kinase CDL1 (AHRD V3.3 *** A0A2G2VZG8_CAPBA)	1
vsiRNA_14	Solyc11g072660.2.1	2	-1	1	21	1008	1028	UUUUUCCGGUCUUCGAACGAA	:.:::: ::::::::::.::	AUUGUUCAAAGACCGGAAGAA	Cleavage	Protein kinase superfamily protein (AHRD V3.3 *** A0A2U1Q8E8_ARTAN)	1
vsiRNA_16	Solyc11g072660.2.1	2	-1	1	22	1007	1028	UUUUUCCGGUCUUCGAACGAAA	:.:::: ::::::::::.::	CAUUGUUCAAAGACCGGAAGAA	Cleavage	Protein kinase superfamily protein (AHRD V3.3 *** A0A2U1Q8E8_ARTAN)	1
vsiRNA_23	Solyc11g072660.2.1	2	-1	1	20	1009	1028	UUUUUCCGGUCUUCGAACGA	:.:::: ::::::::::.::	UUGUUCAAAGACCGGAAGAA	Cleavage	Protein kinase superfamily protein (AHRD V3.3 *** A0A2U1Q8E8_ARTAN)	1
vsiRNA_26	Solyc02g020910.4.1	2	-1	1	21	1566	1586	UGAUUUAAAACUGUGAAUACA	::::.:..:::::.:::::	GAUAUUUAUGGUUUUGAAUCA	Cleavage	Unknown protein	1
vsiRNA_28	Solyc07g025380.3.1	2	-1	1	21	196	216	ACUUUGGAAAAAUUUACUUUG	.::.:: .:::::::::::::	UAAGGUUGAUUUUUCCAAAGU	Cleavage	DNA ligase-like protein (AHRD V3.3 *** AT1G75150.3)	1
vsiRNA_28	Solyc07g017825.1.1	2	-1	1	21	251	271	ACUUUGGAAAAAUUUACUUUG	: :: :..:::::::::::::	CCAAAUGGAUUUUUCCAAAGU	Cleavage	Unknown protein	1
vsiRNA_3	Solyc06g083800.4.1	2	-1	1	22	624	645	CUUGUUGUGUUUGGAACUGAUU	:.:::::::::::..::.:	UGACGGUUCCAAACACGGCAGG	Cleavage	protein XRI1 (AHRD V3.3 *** A0A2I4G9Z5_9ROSI)	1
vsiRNA_31	Solyc09g020160.1.1	2	-1	1	21	997	1017	UUUAAGAGUAGUUUUUCUGUG	...: ::::::::::.:::::	UGUAUAAAAACUACUUUUAAA	Cleavage	UB-like protease 1B (AHRD V3.3 --* AT4G00690.1)	1
vsiRNA_31	Solyc10g076970.1.1	2	-1	1	21	1076	1096	UUUAAGAGUAGUUUUUCUGUG	...: ::::::::::.:::::	UGUAUAAAAACUACUUUUAAA	Cleavage	ubiquitin-like-specific protease ESD4 (AHRD V3.3 *** XP_021808599.1)	1
vsiRNA_31	Solyc03g034332.1.1	2	-1	1	21	1495	1515	UUUAAGAGUAGUUUUUCUGUG	...: ::::::::::.:::::	UGUAUAAAAACUACUUUUAAA	Cleavage	sentrin-specific protease 6-like (AHRD V3.3 --* XP_022878713.1)	1
vsiRNA_31	Solyc02g077660.3.1	2	-1	1	21	4312	4332	UUUAAGAGUAGUUUUUCUGUG	:::::::::.:::::.::	UCAAGAAAAACUGCUCUUGAA	Cleavage	Homeobox domain-containing protein/DDT domain-containing protein (AHRD V3.3 *** A0A1Q3AXQ1_CEPFO)	1
vsiRNA_31	Solyc02g065020.2.1	2	-1	1	21	262	282	UUUAAGAGUAGUUUUUCUGUG	.: ::::::::::::::.:	UCUAAAAAAACUACUCUUAGA	Cleavage	BEST plant protein match is: (TAIR:plant.1) protein, putative (AHRD V3.3 *** G7K7Z5_MEDTR)	1
vsiRNA_33	Solyc09g007170.4.1	2	-1	1	22	953	974	UUUUUUCCGGUCUUCGAACGAA	:.:::: .::::::::.::::	GUUGUUCAGAGACCGGAGAAAA	Cleavage	Serine/threonine-protein kinase CDL1 (AHRD V3.3 *** A0A2G2VZG8_CAPBA)	1
vsiRNA_41	Solyc09g007170.4.1	2	-1	1	23	952	974	UUUUUUCCGGUCUUCGAACGAAA	:.:::: .::::::::.::::	CGUUGUUCAGAGACCGGAGAAAA	Cleavage	Serine/threonine-protein kinase CDL1 (AHRD V3.3 *** A0A2G2VZG8_CAPBA)	1
vsiRNA_46	Solyc11g072520.3.1	2	-1	1	24	756	779	AACUUUUUUCCGGUCUUCGAACGA	::::::::: :::::.::::	AAAAUCGAAGACCUGAAAAGAGUU	Translation	Arogenate dehydratase (AHRD V3.3 *** A0A2G3BAA6_CAPCH)	1
vsiRNA_50	Solyc11g072520.3.1	2	-1	1	25	755	779	AACUUUUUUCCGGUCUUCGAACGAA	::::::::: :::::.::::	CAAAAUCGAAGACCUGAAAAGAGUU	Translation	Arogenate dehydratase (AHRD V3.3 *** A0A2G3BAA6_CAPCH)	1
vsiRNA_56	Solyc11g072520.3.1	2	-1	1	24	755	778	ACUUUUUUCCGGUCUUCGAACGAA	::::::::: :::::.:::	CAAAAUCGAAGACCUGAAAAGAGU	Translation	Arogenate dehydratase (AHRD V3.3 *** A0A2G3BAA6_CAPCH)	1
vsiRNA_59	Solyc08g082590.3.1	2	-1	1	21	76	96	CUUUGGAAAAAUUUACUUUGG	.::::::::::::::.:::.	UCAAAGUAAAUUUUUUCAAGU	Cleavage	Glutaredoxin (AHRD V3.3 *** A0A2U1KGP9_ARTAN)	1
vsiRNA_59	Solyc07g025380.3.1	2	-1	1	21	195	215	CUUUGGAAAAAUUUACUUUGG	:.::.:: .::::::::::::	CUAAGGUUGAUUUUUCCAAAG	Cleavage	DNA ligase-like protein (AHRD V3.3 *** AT1G75150.3)	1
vsiRNA_59	Solyc05g005490.4.1	2	-1	1	21	82	102	CUUUGGAAAAAUUUACUUUGG	..:::: :::::::::::::	UUAAAGAAAAUUUUUCCAAAU	Cleavage	carbonic anhydrase	1
vsiRNA_6	Solyc06g075580.4.1	2	-1	1	22	2299	2320	CAAGAUCGUUGACCAAGGUAUU	:::::::::::.::.::::::	AAUACCUUGGUUAAUGAUCUUC	Cleavage	Kinesin (AHRD V3.3 *** A0A200R660_9MAGN)	1
vsiRNA_6	Solyc11g072820.3.1	2	-1	1	22	2044	2065	CAAGAUCGUUGACCAAGGUAUU	.::::::::::.::.::::::	GAUACCUUGGUUAAUGAUCUUC	Cleavage	Kinesin (AHRD V3.3 *** A0A200R660_9MAGN)	1
vsiRNA_6	Solyc01g079970.2.1	2	-1	1	22	185	206	CAAGAUCGUUGACCAAGGUAUU	:.:::::::::::::.::	UUGAUCUUGGUCAACGAUUUUU	Cleavage	Eukaryotic aspartyl protease family protein (AHRD V3.3 *** A0A2U1KE41_ARTAN)	1
vsiRNA_6	Solyc01g079980.3.1	2	-1	1	22	203	224	CAAGAUCGUUGACCAAGGUAUU	:.:::::::::::::.::	UCGAUCUUGGUCAACGAUUUUU	Cleavage	Eukaryotic aspartyl protease family protein (AHRD V3.3 *** A0A2U1ML86_ARTAN)	1
vsiRNA_6	Solyc01g079960.2.1	2	-1	1	22	185	206	CAAGAUCGUUGACCAAGGUAUU	:.:::::::::::::.::	UCGAUCUUGGUCAACGAUUUUU	Cleavage	Eukaryotic aspartyl protease family protein (AHRD V3.3 *** A0A2U1ML86_ARTAN)	1
vsiRNA_65	Solyc07g007210.3.1	2	-1	1	21	2334	2354	UUUGGAAAAAUUUACUUUGGG	: :.::.::::::::::::	AACUAGGUGAAUUUUUCCAAA	Cleavage	Elongation factor 2 (AHRD V3.3 *** A0A2I0WLE3_9ASPA)	1
vsiRNA_71	Solyc11g072520.3.1	2	-1	1	23	756	778	ACUUUUUUCCGGUCUUCGAACGA	::::::::: :::::.:::	AAAAUCGAAGACCUGAAAAGAGU	Translation	Arogenate dehydratase (AHRD V3.3 *** A0A2G3BAA6_CAPCH)	1
vsiRNA_77	Solyc09g092400.2.1	2	-1	1	21	568	588	UUCGAGAUCUAUAGCAGCUGU	.::::: ::::::::::.:.:	GCAGCUACUAUAGAUCUUGGA	Cleavage	Apyrase (AHRD V3.3 *** A0A2G2W266_CAPBA)	1
vsiRNA_82	Solyc08g082590.3.1	2	-1	1	22	75	96	CUUUGGAAAAAUUUACUUUGGG	..::::::::::::::.:::.	UUCAAAGUAAAUUUUUUCAAGU	Cleavage	Glutaredoxin (AHRD V3.3 *** A0A2U1KGP9_ARTAN)	1
vsiRNA_82	Solyc07g025380.3.1	2	-1	1	22	194	215	CUUUGGAAAAAUUUACUUUGGG	::.::.:: .::::::::::::	CCUAAGGUUGAUUUUUCCAAAG	Cleavage	DNA ligase-like protein (AHRD V3.3 *** AT1G75150.3)	1
vsiRNA_82	Solyc05g005490.4.1	2	-1	1	22	81	102	CUUUGGAAAAAUUUACUUUGGG	..:::: :::::::::::::	AUUAAAGAAAAUUUUUCCAAAU	Cleavage	carbonic anhydrase	1
vsiRNA_89	Solyc07g025380.3.1	2	-1	1	22	195	216	ACUUUGGAAAAAUUUACUUUGG	:.::.:: .:::::::::::::	CUAAGGUUGAUUUUUCCAAAGU	Cleavage	DNA ligase-like protein (AHRD V3.3 *** AT1G75150.3)	1
vsiRNA_1	Solyc10g009210.4.1	2.5	-1	1	21	1026	1046	UUUUUUCCGGUCUUCGAACGA	.:::.:.:::..::::::.:	AUGUUUGGAGAUUGGAAAAGA	Cleavage	Calmodulin binding protein-like (AHRD V3.3 *** A0A200QI92_9MAGN)	1
vsiRNA_1	Solyc02g079040.3.1	2.5	-1	1	21	1057	1077	UUUUUUCCGGUCUUCGAACGA	:::.:.:::..::::::.:	AAGUUUGGAGAUUGGAAAAGA	Cleavage	Calmodulin binding protein-like (AHRD V3.3 *** A0A200QI92_9MAGN)	2
vsiRNA_1	Solyc04g072260.3.1	2.5	-1	1	21	11966	11986	UUUUUUCCGGUCUUCGAACGA	::::::::: .::::.:::	GAGUUCGAAGAAUGGAAGAAA	Translation	Midasin (AHRD V3.3 *** A0A2G2ZQ87_CAPAN)	1
vsiRNA_1	Solyc11g007200.3.1	2.5	-1	1	21	209	229	UUUUUUCCGGUCUUCGAACGA	::: :::::::::::.::	GGUUUCAAAGACCGGAAAGAA	Cleavage	Heavy metal-associated isoprenylated plant protein 26 (AHRD V3.3 *** A0A2I0X9F5_9ASPA)	1
vsiRNA_1	Solyc04g058070.3.1	2.5	-1	1	21	446	466	UUUUUUCCGGUCUUCGAACGA	::: :::::.::::::::	UGAUUCAAAGACUGGAAAAAA	Cleavage	UDP-sugar pyrophosphorylase (AHRD V3.3 *** A0A2G2WYE7_CAPBA)	1
vsiRNA_1	Solyc09g008100.4.1	2.5	-1	1	21	847	867	UUUUUUCCGGUCUUCGAACGA	.::: :::::::::::::.	CUGUUGAAAGACCGGAAAAAG	Cleavage	TSL-kinase interacting protein 1 (AHRD V3.3 *** A0A2G3BJ47_CAPCH)	1
vsiRNA_1	Solyc06g073300.1.1	2.5	-1	1	21	358	377	UUUUUUCCGGUCUUCGAACGA	:::: ::::::::.:::::	AGGUUC-AAGACCGGGAAAAA	Cleavage	60S ribosomal protein L27 (AHRD V3.3 *** A0A2G3CAK1_CAPCH)	1
vsiRNA_10	Solyc05g014640.3.1	2.5	-1	1	21	672	692	UUGUGUUUGGAACUGAUUACC	::::::::::.::. :::::	UGUAAUCAGUUUCAGCCACAA	Cleavage	Serine-rich adhesin for platelets-like protein (AHRD V3.3 *** A0A2K3PII5_TRIPR)	1
vsiRNA_10	Solyc10g086510.2.1	2.5	-1	1	21	216	236	UUGUGUUUGGAACUGAUUACC	:::. :::::.:::::.:::	UGUAGACAGUUUCAAACGCAA	Cleavage	Mitochondrial import inner membrane translocase subunit Tim9 (AHRD V3.3 *** A0A1U8HIB5_CAPAN)	1
vsiRNA_10	Solyc11g040110.2.1	2.5	-1	1	21	274	294	UUGUGUUUGGAACUGAUUACC	: :::.:::::.:::::.:	CAUCAUCGGUUCCGAACACGA	Cleavage	Cobalt ion binding (AHRD V3.3 *** B6SJF4_MAIZE)	1
vsiRNA_10	Solyc01g095670.4.1	2.5	-1	1	21	293	313	UUGUGUUUGGAACUGAUUACC	: ::::::::.:::.:::.	UAUCAUCAGUUCUAAAUACAG	Cleavage	Rhodanese-like domain-containing protein 4, chloroplastic (AHRD V3.3 *** A0A2G2YYH2_CAPAN)	1
vsiRNA_100	Solyc06g007580.1.1	2.5	-1	1	23	514	536	GAAUCUGAAUCGGCGACGUAAGU	:::: :::.:::::.:::::.	CGUUACUUCGUCGAUUUAGAUUU	Cleavage	PDDEXK-like protein (AHRD V3.3 *** A0A2U1LF29_ARTAN)	1
vsiRNA_103	Solyc09g064470.3.1	2.5	-1	1	24	1176	1199	AAUACGAAUCUGAAUCGGCGACGU	:::::::::::::: :::	GAUUGUCCGAUUCAGAUUCGGAUU	Cleavage	Xyloglucan galactosyltransferase KATAMARI1 (AHRD V3.3 *** A0A1U8E641_CAPAN)	1
vsiRNA_105	Solyc09g007170.4.1	2.5	-1	1	23	951	973	UUUUUCCGGUCUUCGAACGAAAU	:.:::: .::::::::.:::	CCGUUGUUCAGAGACCGGAGAAA	Cleavage	Serine/threonine-protein kinase CDL1 (AHRD V3.3 *** A0A2G2VZG8_CAPBA)	1
vsiRNA_105	Solyc09g008100.4.1	2.5	-1	1	23	844	866	UUUUUCCGGUCUUCGAACGAAAU	.::: :::::::::::::	CAGCUGUUGAAAGACCGGAAAAA	Cleavage	TSL-kinase interacting protein 1 (AHRD V3.3 *** A0A2G3BJ47_CAPCH)	1
vsiRNA_106	Solyc06g074500.2.1	2.5	-1	1	21	130	150	UAAAUUGACUUCGGACAAAGA	: ::::: : :::::::::::	UGUUUGUACAAAGUCAAUUUA	Cleavage	DUF868 domain-containing protein (AHRD V3.3 *** A0A1Q3B4B3_CEPFO)	1
vsiRNA_107	Solyc02g083750.1.1	2.5	-1	1	21	726	746	AGGUUGACGUGUGAAUCUUCG	.::.::::::::. :::::::	UGAGGAUUCACAUCUCAACCU	Cleavage	DNA-binding storekeeper transcriptional regulator (AHRD V3.3 *-* A0A2K3LQD1_TRIPR)	1
vsiRNA_107	Solyc10g085490.3.1	2.5	-1	1	21	335	355	AGGUUGACGUGUGAAUCUUCG	::::::...:.:::::.::	GAAAGAUUUGUAUGUCAAUCU	Cleavage	F-box protein PP2-A15 (AHRD V3.3 *** A0A2G3BFE3_CAPCH)	1
vsiRNA_107	Solyc03g121870.3.1	2.5	-1	1	21	665	685	AGGUUGACGUGUGAAUCUUCG	: .::: :.::.:::::::::	CCGAGACUUACGCGUCAACCU	Cleavage	Methyltransferase-like protein (AHRD V3.3 *** A0A2G3D0I7_CAPCH),Pfam:PF13489	1
vsiRNA_109	Solyc10g009210.4.1	2.5	-1	1	24	1023	1046	UUUUUUCCGGUCUUCGAACGAAAU	:: .:::.:.:::..::::::.:	AUGAUGUUUGGAGAUUGGAAAAGA	Cleavage	Calmodulin binding protein-like (AHRD V3.3 *** A0A200QI92_9MAGN)	1
vsiRNA_109	Solyc02g079040.3.1	2.5	-1	1	24	1054	1077	UUUUUUCCGGUCUUCGAACGAAAU	:::.:.:::..::::::.:	AUGAAGUUUGGAGAUUGGAAAAGA	Cleavage	Calmodulin binding protein-like (AHRD V3.3 *** A0A200QI92_9MAGN)	1
vsiRNA_109	Solyc04g072260.3.1	2.5	-1	1	24	11963	11986	UUUUUUCCGGUCUUCGAACGAAAU	::::::::: .::::.:::	AUGGAGUUCGAAGAAUGGAAGAAA	Translation	Midasin (AHRD V3.3 *** A0A2G2ZQ87_CAPAN)	1
vsiRNA_109	Solyc11g007200.3.1	2.5	-1	1	24	206	229	UUUUUUCCGGUCUUCGAACGAAAU	::: :::::::::::.::	AACGGUUUCAAAGACCGGAAAGAA	Cleavage	Heavy metal-associated isoprenylated plant protein 26 (AHRD V3.3 *** A0A2I0X9F5_9ASPA)	1
vsiRNA_109	Solyc04g058070.3.1	2.5	-1	1	24	443	466	UUUUUUCCGGUCUUCGAACGAAAU	::: :::::.::::::::	AGCUGAUUCAAAGACUGGAAAAAA	Cleavage	UDP-sugar pyrophosphorylase (AHRD V3.3 *** A0A2G2WYE7_CAPBA)	1
vsiRNA_109	Solyc09g008100.4.1	2.5	-1	1	24	844	867	UUUUUUCCGGUCUUCGAACGAAAU	.::: :::::::::::::.	CAGCUGUUGAAAGACCGGAAAAAG	Cleavage	TSL-kinase interacting protein 1 (AHRD V3.3 *** A0A2G3BJ47_CAPCH)	1
vsiRNA_11	Solyc11g072660.2.1	2.5	-1	1	20	1008	1027	UUUUCCGGUCUUCGAACGAA	:.:::: ::::::::::.:	AUUGUUCAAAGACCGGAAGA	Cleavage	Protein kinase superfamily protein (AHRD V3.3 *** A0A2U1Q8E8_ARTAN)	1
vsiRNA_11	Solyc04g082620.3.1	2.5	-1	1	20	1063	1082	UUUUCCGGUCUUCGAACGAA	:. :::::::::.:::::.	CUUCUUCGAAGACUGGAAAG	Cleavage	Serine/threonine-protein kinase/endoribonuclease IRE1a (AHRD V3.3 *** A0A1U8GAT1_CAPAN)	1
vsiRNA_110	Solyc09g064470.3.1	2.5	-1	1	23	1177	1199	AAUACGAAUCUGAAUCGGCGACG	:::::::::::::: :::	AUUGUCCGAUUCAGAUUCGGAUU	Cleavage	Xyloglucan galactosyltransferase KATAMARI1 (AHRD V3.3 *** A0A1U8E641_CAPAN)	1
vsiRNA_14	Solyc09g007170.4.1	2.5	-1	1	21	953	973	UUUUUCCGGUCUUCGAACGAA	:.:::: .::::::::.:::	GUUGUUCAGAGACCGGAGAAA	Cleavage	Serine/threonine-protein kinase CDL1 (AHRD V3.3 *** A0A2G2VZG8_CAPBA)	1
vsiRNA_14	Solyc09g008100.4.1	2.5	-1	1	21	846	866	UUUUUCCGGUCUUCGAACGAA	.::: :::::::::::::	GCUGUUGAAAGACCGGAAAAA	Cleavage	TSL-kinase interacting protein 1 (AHRD V3.3 *** A0A2G3BJ47_CAPCH)	1
vsiRNA_15	Solyc03g007540.3.1	2.5	-1	1	22	387	408	UAAGACUCCAAACUUCUGACGG	: ::.:::::::.::.:::	GGUUGAGGAGUUUGGGGUUUUA	Cleavage	tRNA dimethylallyltransferase (AHRD V3.3 *** AT5G52960.1)	1
vsiRNA_16	Solyc09g007170.4.1	2.5	-1	1	22	952	973	UUUUUCCGGUCUUCGAACGAAA	:.:::: .::::::::.:::	CGUUGUUCAGAGACCGGAGAAA	Cleavage	Serine/threonine-protein kinase CDL1 (AHRD V3.3 *** A0A2G2VZG8_CAPBA)	1
vsiRNA_16	Solyc09g008100.4.1	2.5	-1	1	22	845	866	UUUUUCCGGUCUUCGAACGAAA	.::: :::::::::::::	AGCUGUUGAAAGACCGGAAAAA	Cleavage	TSL-kinase interacting protein 1 (AHRD V3.3 *** A0A2G3BJ47_CAPCH)	1
vsiRNA_19	Solyc02g091190.4.1	2.5	-1	1	20	1298	1317	UAACAGUGACUUGAGGGACA	:::.:.:::::::: :::::	UGUUCUUCAAGUCAAUGUUA	Cleavage	Protein-lysine N-methyltransferase (AHRD V3.3 *** Q96347_BRANA)	1
vsiRNA_2	Solyc06g007580.1.1	2.5	-1	1	19	518	536	GAAUCUGAAUCGGCGACGU	:: :::.:::::.:::::.	ACUUCGUCGAUUUAGAUUU	Cleavage	PDDEXK-like protein (AHRD V3.3 *** A0A2U1LF29_ARTAN)	1
vsiRNA_23	Solyc09g007170.4.1	2.5	-1	1	20	954	973	UUUUUCCGGUCUUCGAACGA	:.:::: .::::::::.:::	UUGUUCAGAGACCGGAGAAA	Cleavage	Serine/threonine-protein kinase CDL1 (AHRD V3.3 *** A0A2G2VZG8_CAPBA)	1
vsiRNA_23	Solyc09g008100.4.1	2.5	-1	1	20	847	866	UUUUUCCGGUCUUCGAACGA	.::: :::::::::::::	CUGUUGAAAGACCGGAAAAA	Cleavage	TSL-kinase interacting protein 1 (AHRD V3.3 *** A0A2G3BJ47_CAPCH)	1
vsiRNA_26	Solyc07g063590.4.1	2.5	-1	1	21	1681	1701	UGAUUUAAAACUGUGAAUACA	:::.::.:::::.:::::	GACAUUUACGGUUUUGAAUCA	Cleavage	Myosin-2 (AHRD V3.3 *** A0A2G3C394_CAPCH)	1
vsiRNA_27	Solyc09g092400.2.1	2.5	-1	1	22	568	589	UUUCGAGAUCUAUAGCAGCUGU	.::::: ::::::::::.:.:.	GCAGCUACUAUAGAUCUUGGAG	Cleavage	Apyrase (AHRD V3.3 *** A0A2G2W266_CAPBA)	1
vsiRNA_27	Solyc09g072720.3.1	2.5	-1	1	22	1993	2014	UUUCGAGAUCUAUAGCAGCUGU	: :::: ::::::::.::::	UCUGCUGGAAUAGAUCUUGAAA	Cleavage	exocyst complex component EXO84B-like (AHRD V3.3 *** A0A2I4F693_9ROSI)	1
vsiRNA_28	Solyc05g005490.4.1	2.5	-1	1	21	83	103	ACUUUGGAAAAAUUUACUUUG	.:::: ::::::::::::: :	UAAAGAAAAUUUUUCCAAAUU	Cleavage	carbonic anhydrase	1
vsiRNA_28	Solyc03g007510.4.1	2.5	-1	1	21	1503	1523	ACUUUGGAAAAAUUUACUUUG	:::: :.::::::.::.:::	AAAAGAAGAUUUUUUCAGAGU	Cleavage	HAT transposon superfamily (AHRD V3.3 *** A0A2U1Q846_ARTAN)	1
vsiRNA_3	Solyc06g075250.3.1	2.5	-1	1	22	973	994	CUUGUUGUGUUUGGAACUGAUU	:::::::::::..:::.:::	CAUCAGUUCCAAGUACAGCAAA	Cleavage	Zinc finger protein JACKDAW (AHRD V3.3 *** A0A1U8HBP2_CAPAN)	1
vsiRNA_3	Solyc02g064710.3.1	2.5	-1	1	22	809	830	CUUGUUGUGUUUGGAACUGAUU	::::::.::::.: ::::::	UUUCAGUUUCAAAUAAAACAAG	Cleavage	transcriptional regulator of RNA polII%2C SAGA%2C subunit (AHRD V3.3 *** AT4G33890.2)	1
vsiRNA_3	Solyc05g007570.4.1	2.5	-1	1	22	2236	2257	CUUGUUGUGUUUGGAACUGAUU	:: ::::::::: ::::::::	AAGAAGUUCCAAAAACAACAAG	Cleavage	hypothetical protein (DUF1666) (AHRD V3.3 *-* AT5G39785.5)	1
vsiRNA_31	Solyc10g049472.1.1	2.5	-1	1	21	76	96	UUUAAGAGUAGUUUUUCUGUG	::::::::::::::::::	GACAGAAAAACUACUCUUAUU	Cleavage	ABC transporter G family member 3 (AHRD V3.3 *-* A0A2G3BBT7_CAPCH)	1
vsiRNA_31	Solyc04g054252.1.1	2.5	-1	1	21	29	49	UUUAAGAGUAGUUUUUCUGUG	::::::.::.::::::: :::	CACAGAGAAGCUACUCUCAAA	Cleavage	Retrovirus-related Pol polyprotein from transposon TNT 1-94 (AHRD V3.3 *-* A0A2G3D5C8_CAPCH)	1
vsiRNA_31	Solyc01g109300.3.1	2.5	-1	1	21	425	445	UUUAAGAGUAGUUUUUCUGUG	:::: :.::.::::::::.::	CACAAAGAAGCUACUCUUGAA	Cleavage	4-hydroxy-3-methylbut-2-enyl diphosphate reductase (AHRD V3.3 *** A0A2L0V4N5_9APIA)	1
vsiRNA_31	Solyc09g150103.1.1	2.5	-1	1	21	742	762	UUUAAGAGUAGUUUUUCUGUG	:::.:.:::::::::::.	UCGAGAGAGACUACUCUUAAG	Cleavage	F-box protein CPR1-like isoform X1 (AHRD V3.3 *-* XP_010312750.1)	1
vsiRNA_31	Solyc02g094330.3.1	2.5	-1	1	21	779	799	UUUAAGAGUAGUUUUUCUGUG	::::..::::..:::::.:	GCCAGAGGAACUGUUCUUAGA	Cleavage	Pollen Ole e 1 allergen and extensin family protein (AHRD V3.3 *** F4JEV5_ARATH),Pfam:PF01190	1
vsiRNA_31	Solyc10g080750.3.1	2.5	-1	1	21	700	720	UUUAAGAGUAGUUUUUCUGUG	:.: :: :::::::::::::	GAUACAACAACUACUCUUAAA	Cleavage	Phosphatidylinositol 4-phosphate 5-kinase (AHRD V3.3 *** A0A2G2YNJ1_CAPAN)	2
vsiRNA_31	Solyc03g006110.3.1	2.5	-1	1	21	801	821	UUUAAGAGUAGUUUUUCUGUG	... :::::::::::::::.	AGUGAAAAAACUACUCUUAAG	Cleavage	Non-specific serine/threonine protein kinase (AHRD V3.3 *** A0A2G2ZLG0_CAPAN)	1
vsiRNA_31	Solyc04g050625.1.1	2.5	-1	1	21	306	326	UUUAAGAGUAGUUUUUCUGUG	..::: : :::::.:::::::	UGCAGCACAACUAUUCUUAAA	Cleavage	Cytochrome (AHRD V3.3 *** A0A1U8F588_CAPAN)	1
vsiRNA_33	Solyc10g009210.4.1	2.5	-1	1	22	1025	1046	UUUUUUCCGGUCUUCGAACGAA	.:::.:.:::..::::::.:	GAUGUUUGGAGAUUGGAAAAGA	Cleavage	Calmodulin binding protein-like (AHRD V3.3 *** A0A200QI92_9MAGN)	1
vsiRNA_33	Solyc02g079040.3.1	2.5	-1	1	22	1056	1077	UUUUUUCCGGUCUUCGAACGAA	:::.:.:::..::::::.:	GAAGUUUGGAGAUUGGAAAAGA	Cleavage	Calmodulin binding protein-like (AHRD V3.3 *** A0A200QI92_9MAGN)	2
vsiRNA_33	Solyc04g072260.3.1	2.5	-1	1	22	11965	11986	UUUUUUCCGGUCUUCGAACGAA	::::::::: .::::.:::	GGAGUUCGAAGAAUGGAAGAAA	Translation	Midasin (AHRD V3.3 *** A0A2G2ZQ87_CAPAN)	1
vsiRNA_33	Solyc11g007200.3.1	2.5	-1	1	22	208	229	UUUUUUCCGGUCUUCGAACGAA	::: :::::::::::.::	CGGUUUCAAAGACCGGAAAGAA	Cleavage	Heavy metal-associated isoprenylated plant protein 26 (AHRD V3.3 *** A0A2I0X9F5_9ASPA)	1
vsiRNA_33	Solyc04g058070.3.1	2.5	-1	1	22	445	466	UUUUUUCCGGUCUUCGAACGAA	::: :::::.::::::::	CUGAUUCAAAGACUGGAAAAAA	Cleavage	UDP-sugar pyrophosphorylase (AHRD V3.3 *** A0A2G2WYE7_CAPBA)	1
vsiRNA_33	Solyc09g008100.4.1	2.5	-1	1	22	846	867	UUUUUUCCGGUCUUCGAACGAA	.::: :::::::::::::.	GCUGUUGAAAGACCGGAAAAAG	Cleavage	TSL-kinase interacting protein 1 (AHRD V3.3 *** A0A2G3BJ47_CAPCH)	1
vsiRNA_33	Solyc06g073300.1.1	2.5	-1	1	22	357	377	UUUUUUCCGGUCUUCGAACGAA	:::: ::::::::.:::::	GAGGUUC-AAGACCGGGAAAAA	Cleavage	60S ribosomal protein L27 (AHRD V3.3 *** A0A2G3CAK1_CAPCH)	1
vsiRNA_34	Solyc11g027830.2.1	2.5	-1	1	19	1321	1339	UGCGAUUGUGUAAGACAUA	:::::.:::.:::::: ::	UAUGUUUUAUACAAUCACA	Cleavage	ATP-dependent protease La (LON) domain protein (AHRD V3.3 *** A0A2U1KRZ5_ARTAN)	1
vsiRNA_34	Solyc03g033950.4.1	2.5	-1	1	19	1685	1703	UGCGAUUGUGUAAGACAUA	:.:::::::::.:::: ::	UGUGUCUUACAUAAUCACA	Cleavage	BUD13-like protein (AHRD V3.3 *** A0A1J3DNW1_NOCCA)	1
vsiRNA_34	Solyc01g107520.3.1	2.5	-1	1	19	750	768	UGCGAUUGUGUAAGACAUA	::::: :::::..::::.:	UAUGUAUUACAUGAUCGUA	Cleavage	Basic secretory protease (AHRD V3.3 *** A0A2G2W939_CAPBA)	1
vsiRNA_34	Solyc08g015837.1.1	2.5	-1	1	19	278	296	UGCGAUUGUGUAAGACAUA	::::: :::::.:::.::.	UAUGUAUUACAUAAUUGCG	Cleavage	Transposon, En/Spm-like, Transposase-associated domain protein (AHRD V3.3 *-* A0A2U1N4P4_ARTAN)	1
vsiRNA_35	Solyc01g008340.3.1	2.5	-1	1	21	930	950	UGGAACGACUUUGAACUGAAA	: ::: ::::::::.:::.:.	UAUCAUUUCAAAGUUGUUUCG	Cleavage	L19 ribosomal protein	1
vsiRNA_36	Solyc01g112010.3.1	2.5	-1	1	21	1194	1214	AUUUAAUACGAAUCUGAAUCG	: :::.:::::.::: :::::	CAAUUUAGAUUUGUAGUAAAU	Cleavage	RNA-binding (RRM/RBD/RNP motifs) family protein (AHRD V3.3 *** AT3G56510.5)	1
vsiRNA_37	Solyc07g052120.4.1	2.5	-1	1	22	479	500	AAUUUAGCGAAGUGUGGAAACC	::: :.:::.::.::::::::	UGUUACUACAUUUUGCUAAAUU	Cleavage	Sesquiterpene synthase (AHRD V3.3 *** A0A2G3AYX6_CAPCH)	1
vsiRNA_37	Solyc07g052150.4.1	2.5	-1	1	22	832	853	AAUUUAGCGAAGUGUGGAAACC	::: :.:::.::.::::::::	UGUUACUACAUUUUGCUAAAUU	Cleavage	Sesquiterpene synthase (AHRD V3.3 *** A0A2G3AYX6_CAPCH)	1
vsiRNA_37	Solyc02g083020.1.1	2.5	-1	1	22	553	574	AAUUUAGCGAAGUGUGGAAACC	: :::::: :.::.:.::::::	GUUUUCCAAAUUUUGUUAAAUU	Cleavage	DUF241 domain-containing protein (AHRD V3.3 *** A0A1Q3CEB1_CEPFO)	1
vsiRNA_4	Solyc02g091190.4.1	2.5	-1	1	19	1298	1316	AACAGUGACUUGAGGGACA	:::.:.:::::::: ::::	UGUUCUUCAAGUCAAUGUU	Cleavage	Protein-lysine N-methyltransferase (AHRD V3.3 *** Q96347_BRANA)	1
vsiRNA_4	Solyc06g007250.4.1	2.5	-1	1	19	405	423	AACAGUGACUUGAGGGACA	:::.::::::::. :::::	UGUUCCUCAAGUUCCUGUU	Cleavage	Plant intracellular Ras-group-related LRR protein 8 (AHRD V3.3 *** A0A199VAW6_ANACO)	1
vsiRNA_4	Solyc04g017925.1.1	2.5	-1	1	19	1064	1082	AACAGUGACUUGAGGGACA	: :..:::::::::.::::	UUUUUCUCAAGUCAUUGUU	Cleavage	Mediator of RNA polymerase II transcription subunit 15a (AHRD V3.3 *-* A0A2G2ZG46_CAPAN)	1
vsiRNA_40	Solyc11g072660.2.1	2.5	-1	1	19	1009	1027	UUUUCCGGUCUUCGAACGA	:.:::: ::::::::::.:	UUGUUCAAAGACCGGAAGA	Cleavage	Protein kinase superfamily protein (AHRD V3.3 *** A0A2U1Q8E8_ARTAN)	1
vsiRNA_40	Solyc04g082620.3.1	2.5	-1	1	19	1064	1082	UUUUCCGGUCUUCGAACGA	:. :::::::::.:::::.	UUCUUCGAAGACUGGAAAG	Cleavage	Serine/threonine-protein kinase/endoribonuclease IRE1a (AHRD V3.3 *** A0A1U8GAT1_CAPAN)	1
vsiRNA_41	Solyc10g009210.4.1	2.5	-1	1	23	1024	1046	UUUUUUCCGGUCUUCGAACGAAA	.:::.:.:::..::::::.:	UGAUGUUUGGAGAUUGGAAAAGA	Cleavage	Calmodulin binding protein-like (AHRD V3.3 *** A0A200QI92_9MAGN)	1
vsiRNA_41	Solyc02g079040.3.1	2.5	-1	1	23	1055	1077	UUUUUUCCGGUCUUCGAACGAAA	:::.:.:::..::::::.:	UGAAGUUUGGAGAUUGGAAAAGA	Cleavage	Calmodulin binding protein-like (AHRD V3.3 *** A0A200QI92_9MAGN)	1
vsiRNA_41	Solyc04g072260.3.1	2.5	-1	1	23	11964	11986	UUUUUUCCGGUCUUCGAACGAAA	::::::::: .::::.:::	UGGAGUUCGAAGAAUGGAAGAAA	Translation	Midasin (AHRD V3.3 *** A0A2G2ZQ87_CAPAN)	1
vsiRNA_41	Solyc11g007200.3.1	2.5	-1	1	23	207	229	UUUUUUCCGGUCUUCGAACGAAA	::: :::::::::::.::	ACGGUUUCAAAGACCGGAAAGAA	Cleavage	Heavy metal-associated isoprenylated plant protein 26 (AHRD V3.3 *** A0A2I0X9F5_9ASPA)	1
vsiRNA_41	Solyc04g058070.3.1	2.5	-1	1	23	444	466	UUUUUUCCGGUCUUCGAACGAAA	::: :::::.::::::::	GCUGAUUCAAAGACUGGAAAAAA	Cleavage	UDP-sugar pyrophosphorylase (AHRD V3.3 *** A0A2G2WYE7_CAPBA)	1
vsiRNA_41	Solyc09g008100.4.1	2.5	-1	1	23	845	867	UUUUUUCCGGUCUUCGAACGAAA	.::: :::::::::::::.	AGCUGUUGAAAGACCGGAAAAAG	Cleavage	TSL-kinase interacting protein 1 (AHRD V3.3 *** A0A2G3BJ47_CAPCH)	1
vsiRNA_41	Solyc06g073300.1.1	2.5	-1	1	23	356	377	UUUUUUCCGGUCUUCGAACGAAA	:::: ::::::::.:::::	AGAGGUUC-AAGACCGGGAAAAA	Cleavage	60S ribosomal protein L27 (AHRD V3.3 *** A0A2G3CAK1_CAPCH)	1
vsiRNA_42	Solyc05g042120.4.1	2.5	-1	1	22	763	784	UUGGUCAACGAUCUUGCGAAGC	: ::. ::::.::::::.::::	GGUUUUCAAGGUCGUUGGCCAA	Cleavage	Embryo defective 1381 (AHRD V3.3 *** F4IQS9_ARATH)	1
vsiRNA_43	Solyc11g072660.2.1	2.5	-1	1	22	1009	1030	CUUUUUUCCGGUCUUCGAACGA	:.:::: ::::::::::.:::	UUGUUCAAAGACCGGAAGAAAU	Cleavage	Protein kinase superfamily protein (AHRD V3.3 *** A0A2U1Q8E8_ARTAN)	1
vsiRNA_43	Solyc11g007930.1.1	2.5	-1	1	22	54	75	CUUUUUUCCGGUCUUCGAACGA	::::::.::::.::.:::	AAAAUCGAAGGCCGGGAAGAAG	Cleavage	Histone H2B (AHRD V3.3 *** A0A328DBY2_9ASTE)	1
vsiRNA_43	Solyc01g056430.2.1	2.5	-1	1	22	7	28	CUUUUUUCCGGUCUUCGAACGA	::.::::::: :::::.::	AAUUUUGAAGACCUGAAAAGAG	Cleavage	Glutamine synthetase (AHRD V3.3 *-* I6WUR4_CAMSI)	1
vsiRNA_43	Solyc02g078530.3.1	2.5	-1	1	22	331	352	CUUUUUUCCGGUCUUCGAACGA	:. ::.:. :::::::::::.:	UUCUUUGGCGACCGGAAAAAGG	Cleavage	Protein kinase domain (AHRD V3.3 *** A0A200PQT3_9MAGN)	1
vsiRNA_43	Solyc04g058070.3.1	2.5	-1	1	22	446	467	CUUUUUUCCGGUCUUCGAACGA	::: :::::.::::::::	UGAUUCAAAGACUGGAAAAAAC	Cleavage	UDP-sugar pyrophosphorylase (AHRD V3.3 *** A0A2G2WYE7_CAPBA)	1
vsiRNA_43	Solyc03g111590.4.1	2.5	-1	1	22	3135	3156	CUUUUUUCCGGUCUUCGAACGA	:: :::::.:::::::::	AACUUGCAAGACUGGAAAAAAG	Cleavage	Lysine-specific demethylase REF6 (AHRD V3.3 *** A0A1U8FXA8_CAPAN)	1
vsiRNA_44	Solyc02g094585.1.1	2.5	-1	1	22	398	419	UCGGCCUAUUAUUACCACUAUU	:::::::::::::.: :.::	UUUAGUGGUAAUAAUGGACUGA	Cleavage	Unknown protein	1
vsiRNA_44	Solyc01g106953.1.1	2.5	-1	1	22	456	477	UCGGCCUAUUAUUACCACUAUU	:::::::::::::: ..::	CUCAGUGGUAAUAAUAGUUUGA	Cleavage	BnaAnng27030D protein (AHRD V3.3 *-* A0A078DNT4_BRANA)	1
vsiRNA_44	Solyc10g083310.2.1	2.5	-1	1	22	1612	1633	UCGGCCUAUUAUUACCACUAUU	:::: :.::::::::.::.	CUGAGUGCUGAUAAUAGGUCGG	Cleavage	Kinesin-like protein (AHRD V3.3 *** A0A2G2YN20_CAPAN)	1
vsiRNA_45	Solyc11g072660.2.1	2.5	-1	1	21	1007	1027	UUUUCCGGUCUUCGAACGAAA	:.:::: ::::::::::.:	CAUUGUUCAAAGACCGGAAGA	Cleavage	Protein kinase superfamily protein (AHRD V3.3 *** A0A2U1Q8E8_ARTAN)	1
vsiRNA_45	Solyc04g082620.3.1	2.5	-1	1	21	1062	1082	UUUUCCGGUCUUCGAACGAAA	:. :::::::::.:::::.	ACUUCUUCGAAGACUGGAAAG	Cleavage	Serine/threonine-protein kinase/endoribonuclease IRE1a (AHRD V3.3 *** A0A1U8GAT1_CAPAN)	1
vsiRNA_46	Solyc08g066730.3.1	2.5	-1	1	24	1113	1136	AACUUUUUUCCGGUCUUCGAACGA	::::: ::::::.:..::::	GAAAUCGAAAACCGGAGAGGAGUU	Cleavage	N6-adenosine-methyltransferase MT-A70-like (AHRD V3.3 *** A0A2G3BS80_CAPCH)	1
vsiRNA_46	Solyc08g080690.4.1	2.5	-1	1	24	279	302	AACUUUUUUCCGGUCUUCGAACGA	:.::::.::.::::::::	AAAUGGGGAGACUGGGAAAAAGUU	Cleavage	Methyl-CpG binding domain protein (AHRD V3.3 *-* A0A2K3NPJ5_TRIPR)	1
vsiRNA_46	Solyc05g055970.4.1	2.5	-1	1	24	854	877	AACUUUUUUCCGGUCUUCGAACGA	: :::::::::..:.::::	UAUGCCAAAGACCGGAGGAGAGUU	Cleavage	Ankyrin repeat (AHRD V3.3 *-* A0A200Q4D4_9MAGN)	1
vsiRNA_46	Solyc04g076650.2.1	2.5	-1	1	24	835	858	AACUUUUUUCCGGUCUUCGAACGA	.:::: :.::::.::::::	CAAGGUGAAGCCUGGAAGAAAGUU	Cleavage	Rhamnogalacturonate lyase (AHRD V3.3 *** A0A200QXQ6_9MAGN)	1
vsiRNA_46	Solyc04g076660.3.1	2.5	-1	1	24	931	954	AACUUUUUUCCGGUCUUCGAACGA	.:::: :.::::.::::::	CAAGGUGAAGCCUGGAAGAAAGUU	Cleavage	Rhamnogalacturonate lyase family protein (AHRD V3.3 *** A0A2U1NT41_ARTAN)	1
vsiRNA_46	Solyc01g110190.4.1	2.5	-1	1	24	2908	2931	AACUUUUUUCCGGUCUUCGAACGA	.::. ::::::::::.:::	GAAGAUGAGUACCGGAAAAAGGUU	Cleavage	Kinesin-related protein (AHRD V3.3 *** D3YBF5_TRIRP)	1
vsiRNA_47	Solyc01g106953.1.1	2.5	-1	1	21	458	478	UUCGGCCUAUUAUUACCACUA	:::::::::::::: ..:::	CAGUGGUAAUAAUAGUUUGAA	Cleavage	BnaAnng27030D protein (AHRD V3.3 *-* A0A078DNT4_BRANA)	1
vsiRNA_50	Solyc08g066730.3.1	2.5	-1	1	25	1112	1136	AACUUUUUUCCGGUCUUCGAACGAA	::::: ::::::.:..::::	AGAAAUCGAAAACCGGAGAGGAGUU	Cleavage	N6-adenosine-methyltransferase MT-A70-like (AHRD V3.3 *** A0A2G3BS80_CAPCH)	1
vsiRNA_50	Solyc08g080690.4.1	2.5	-1	1	25	278	302	AACUUUUUUCCGGUCUUCGAACGAA	:.::::.::.::::::::	CAAAUGGGGAGACUGGGAAAAAGUU	Cleavage	Methyl-CpG binding domain protein (AHRD V3.3 *-* A0A2K3NPJ5_TRIPR)	1
vsiRNA_50	Solyc05g055970.4.1	2.5	-1	1	25	853	877	AACUUUUUUCCGGUCUUCGAACGAA	: :::::::::..:.::::	AUAUGCCAAAGACCGGAGGAGAGUU	Cleavage	Ankyrin repeat (AHRD V3.3 *-* A0A200Q4D4_9MAGN)	1
vsiRNA_50	Solyc04g076650.2.1	2.5	-1	1	25	834	858	AACUUUUUUCCGGUCUUCGAACGAA	.:::: :.::::.::::::	ACAAGGUGAAGCCUGGAAGAAAGUU	Cleavage	Rhamnogalacturonate lyase (AHRD V3.3 *** A0A200QXQ6_9MAGN)	1
vsiRNA_50	Solyc04g076660.3.1	2.5	-1	1	25	930	954	AACUUUUUUCCGGUCUUCGAACGAA	.:::: :.::::.::::::	UCAAGGUGAAGCCUGGAAGAAAGUU	Cleavage	Rhamnogalacturonate lyase family protein (AHRD V3.3 *** A0A2U1NT41_ARTAN)	1
vsiRNA_50	Solyc01g110190.4.1	2.5	-1	1	25	2907	2931	AACUUUUUUCCGGUCUUCGAACGAA	.::. ::::::::::.:::	UGAAGAUGAGUACCGGAAAAAGGUU	Cleavage	Kinesin-related protein (AHRD V3.3 *** D3YBF5_TRIRP)	1
vsiRNA_53	Solyc06g007580.1.1	2.5	-1	1	20	517	536	GAAUCUGAAUCGGCGACGUA	::: :::.:::::.:::::.	UACUUCGUCGAUUUAGAUUU	Cleavage	PDDEXK-like protein (AHRD V3.3 *** A0A2U1LF29_ARTAN)	1
vsiRNA_54	Solyc06g008120.1.1	2.5	-1	1	22	266	287	CUAGCUUGUUGUGUUUGGAACU	:: :: :.:..:::::::::::	AGCUCGAGAUGCAACAAGCUAG	Cleavage	mitochondrial import receptor subunit TOM9-2 (AHRD V3.3 *** A0A1S4DGA3_TOBAC)	1
vsiRNA_55	Solyc11g072660.2.1	2.5	-1	1	24	1007	1030	CUUUUUUCCGGUCUUCGAACGAAA	:.:::: ::::::::::.:::	CAUUGUUCAAAGACCGGAAGAAAU	Cleavage	Protein kinase superfamily protein (AHRD V3.3 *** A0A2U1Q8E8_ARTAN)	1
vsiRNA_55	Solyc11g007930.1.1	2.5	-1	1	24	52	75	CUUUUUUCCGGUCUUCGAACGAAA	::::::.::::.::.:::	GAAAAAUCGAAGGCCGGGAAGAAG	Cleavage	Histone H2B (AHRD V3.3 *** A0A328DBY2_9ASTE)	1
vsiRNA_55	Solyc01g056430.2.1	2.5	-1	1	24	5	28	CUUUUUUCCGGUCUUCGAACGAAA	::.::::::: :::::.::	AGAAUUUUGAAGACCUGAAAAGAG	Cleavage	Glutamine synthetase (AHRD V3.3 *-* I6WUR4_CAMSI)	1
vsiRNA_55	Solyc02g078530.3.1	2.5	-1	1	24	329	352	CUUUUUUCCGGUCUUCGAACGAAA	:. ::.:. :::::::::::.:	GCUUCUUUGGCGACCGGAAAAAGG	Cleavage	Protein kinase domain (AHRD V3.3 *** A0A200PQT3_9MAGN)	1
vsiRNA_55	Solyc04g058070.3.1	2.5	-1	1	24	444	467	CUUUUUUCCGGUCUUCGAACGAAA	::: :::::.::::::::	GCUGAUUCAAAGACUGGAAAAAAC	Cleavage	UDP-sugar pyrophosphorylase (AHRD V3.3 *** A0A2G2WYE7_CAPBA)	1
vsiRNA_56	Solyc04g010110.3.1	2.5	-1	1	24	629	652	ACUUUUUUCCGGUCUUCGAACGAA	:: :::::: :::::::::.:::	UUGGUUCGAUCACCGGAAAAGAGU	Cleavage	Glycosyltransferase (AHRD V3.3 *** V4NB36_EUTSA)	2
vsiRNA_56	Solyc11g007200.3.1	2.5	-1	1	24	208	231	ACUUUUUUCCGGUCUUCGAACGAA	::: :::::::::::.:::	CGGUUUCAAAGACCGGAAAGAAGA	Cleavage	Heavy metal-associated isoprenylated plant protein 26 (AHRD V3.3 *** A0A2I0X9F5_9ASPA)	1
vsiRNA_56	Solyc02g021360.3.1	2.5	-1	1	24	567	590	ACUUUUUUCCGGUCUUCGAACGAA	.: :.:::::..::::..::::	ACUGCUUGAAGAUUGGAAGGAAGU	Cleavage	Katanin p80 WD40 repeat-containing subunit B1 homolog (AHRD V3.3 *** A0A2G3D2K6_CAPCH)	1
vsiRNA_56	Solyc11g007930.1.1	2.5	-1	1	24	53	76	ACUUUUUUCCGGUCUUCGAACGAA	::::::.::::.::.:::	AAAAAUCGAAGGCCGGGAAGAAGC	Cleavage	Histone H2B (AHRD V3.3 *** A0A328DBY2_9ASTE)	1
vsiRNA_56	Solyc04g016220.4.1	2.5	-1	1	24	81	104	ACUUUUUUCCGGUCUUCGAACGAA	: ::.::.::::::.::::	AGAUAUGGAGGAUCGGAAAGAAGU	Cleavage	Glycosyltransferase (AHRD V3.3 *-* A0A0A1WC49_NICAT)	1
vsiRNA_56	Solyc08g066730.3.1	2.5	-1	1	24	1112	1135	ACUUUUUUCCGGUCUUCGAACGAA	::::: ::::::.:..:::	AGAAAUCGAAAACCGGAGAGGAGU	Cleavage	N6-adenosine-methyltransferase MT-A70-like (AHRD V3.3 *** A0A2G3BS80_CAPCH)	1
vsiRNA_57	Solyc11g072660.2.1	2.5	-1	1	22	1006	1027	UUUUCCGGUCUUCGAACGAAAU	:.:::: ::::::::::.:	CCAUUGUUCAAAGACCGGAAGA	Cleavage	Protein kinase superfamily protein (AHRD V3.3 *** A0A2U1Q8E8_ARTAN)	1
vsiRNA_57	Solyc04g082620.3.1	2.5	-1	1	22	1061	1082	UUUUCCGGUCUUCGAACGAAAU	:. :::::::::.:::::.	UACUUCUUCGAAGACUGGAAAG	Cleavage	Serine/threonine-protein kinase/endoribonuclease IRE1a (AHRD V3.3 *** A0A1U8GAT1_CAPAN)	1
vsiRNA_58	Solyc08g016801.1.1	2.5	-1	1	21	1493	1513	UUUCAAAUGUGCUCUGAUUGU	:.::::: .:.:::::::::.	AUAAUCAAGGUACAUUUGAAG	Cleavage	Aladin (AHRD V3.3 *** A0A1J3JTW2_NOCCA)	1
vsiRNA_58	Solyc03g033930.1.1	2.5	-1	1	21	188	208	UUUCAAAUGUGCUCUGAUUGU	: :::: :: :::::::::::	AAAAUCUGACCACAUUUGAAA	Cleavage	agamous-like MADS-box protein AGL29 (AHRD V3.3 *** XP_025886052.1)	1
vsiRNA_58	Solyc03g033900.1.1	2.5	-1	1	21	428	448	UUUCAAAUGUGCUCUGAUUGU	: :::: :: :::::::::::	AGAAUCUGACCACAUUUGAAA	Cleavage	Agamous-like MADS-box protein AGL61 (AHRD V3.3 *** A0A2G2YTX6_CAPAN)	1
vsiRNA_58	Solyc03g033880.1.1	2.5	-1	1	21	428	448	UUUCAAAUGUGCUCUGAUUGU	: :::: :: :::::::::::	AGAAUCUGACCACAUUUGAAA	Cleavage	Agamous-like MADS-box protein AGL61 (AHRD V3.3 *** A0A2G2X374_CAPBA)	1
vsiRNA_58	Solyc03g033940.1.1	2.5	-1	1	21	428	448	UUUCAAAUGUGCUCUGAUUGU	: :::: :: :::::::::::	AGAAUCUGACCACAUUUGAAA	Cleavage	Agamous-like MADS-box protein AGL61 (AHRD V3.3 *** A0A2G2YTX6_CAPAN)	1
vsiRNA_58	Solyc08g016660.2.1	2.5	-1	1	21	583	603	UUUCAAAUGUGCUCUGAUUGU	:::.. ::::.::::::::	GAAAUUGAAGCAUAUUUGAAA	Cleavage	Gibberellin 2 oxidase (AHRD V3.3 *** Q53C60_NEROL)	1
vsiRNA_58	Solyc01g080230.3.1	2.5	-1	1	21	1061	1081	UUUCAAAUGUGCUCUGAUUGU	:: .::.:.::::::::::	UAAAAUAGGGUACAUUUGAAA	Cleavage	endo-1,31,4-beta-D-glucanase-like (AHRD V3.3 *** A0A2I4F2Y3_9ROSI)	1
vsiRNA_59	Solyc08g076920.3.1	2.5	-1	1	21	63	83	CUUUGGAAAAAUUUACUUUGG	::::: ::.:::::::::::	CCAAAUUAGAUUUUUCCAAAA	Cleavage	Arf GTPase activating protein (AHRD V3.3 *** A0A200PXM2_9MAGN)	1
vsiRNA_59	Solyc09g065570.4.1	2.5	-1	1	21	925	945	CUUUGGAAAAAUUUACUUUGG	..::: ::::::::.::.::	GUGAAGAAAAUUUUUUCAGAG	Cleavage	Serine/threonine-protein kinase Nek2 (AHRD V3.3 *** A0A1U8G1X8_CAPAN)	1
vsiRNA_59	Solyc03g005660.4.1	2.5	-1	1	21	1535	1555	CUUUGGAAAAAUUUACUUUGG	..:.: ::::::::.:::::	GUGAGGAAAAUUUUUUCAAAG	Cleavage	Disease resistance protein (AHRD V3.3 *** A0A2U1N8H9_ARTAN)	1
vsiRNA_59	Solyc08g077230.3.1	2.5	-1	1	21	1353	1373	CUUUGGAAAAAUUUACUUUGG	: :::: ::::::: ::::::	CGAAAGCAAAUUUUGCCAAAG	Cleavage	Two-component response regulator APRR2-like protein (AHRD V3.3 *** A0A2K3PF46_TRIPR)	1
vsiRNA_59	Solyc03g007510.4.1	2.5	-1	1	21	1502	1522	CUUUGGAAAAAUUUACUUUGG	:::: :.::::::.::.::	UAAAAGAAGAUUUUUUCAGAG	Cleavage	HAT transposon superfamily (AHRD V3.3 *** A0A2U1Q846_ARTAN)	1
vsiRNA_6	Solyc01g011460.3.1	2.5	-1	1	22	190	211	CAAGAUCGUUGACCAAGGUAUU	:: ::::::::.::::::	GUAACGUUGGUCAAUGAUCUUA	Cleavage	Unknown protein	1
vsiRNA_6	Solyc09g009190.4.1	2.5	-1	1	22	1758	1779	CAAGAUCGUUGACCAAGGUAUU	:. :::::::::::::::	CUGAUGUUGGUCAACGAUCUUA	Cleavage	1,4-alpha-glucan-branching enzyme 1, chloroplastic/amyloplastic (AHRD V3.3 *** A0A2G2VX17_CAPBA)	1
vsiRNA_61	Solyc09g075830.3.1	2.5	-1	1	22	943	964	UACCUGCUGAUGAAUUCGGAGC	:: :::::::::::: :::	AGACCAAAUUCAUCAGCAAGUA	Cleavage	Protein TIME FOR COFFEE (AHRD V3.3 *-* A0A2K3NUY4_TRIPR)	1
vsiRNA_62	Solyc01g106953.1.1	2.5	-1	1	23	456	478	UUCGGCCUAUUAUUACCACUAUU	:::::::::::::: ..:::	CUCAGUGGUAAUAAUAGUUUGAA	Cleavage	BnaAnng27030D protein (AHRD V3.3 *-* A0A078DNT4_BRANA)	1
vsiRNA_64	Solyc11g072660.2.1	2.5	-1	1	21	1010	1030	CUUUUUUCCGGUCUUCGAACG	.:::: ::::::::::.:::	UGUUCAAAGACCGGAAGAAAU	Cleavage	Protein kinase superfamily protein (AHRD V3.3 *** A0A2U1Q8E8_ARTAN)	1
vsiRNA_64	Solyc11g007930.1.1	2.5	-1	1	21	55	75	CUUUUUUCCGGUCUUCGAACG	::::::.::::.::.:::	AAAUCGAAGGCCGGGAAGAAG	Cleavage	Histone H2B (AHRD V3.3 *** A0A328DBY2_9ASTE)	1
vsiRNA_64	Solyc01g056430.2.1	2.5	-1	1	21	8	28	CUUUUUUCCGGUCUUCGAACG	::.::::::: :::::.::	AUUUUGAAGACCUGAAAAGAG	Cleavage	Glutamine synthetase (AHRD V3.3 *-* I6WUR4_CAMSI)	1
vsiRNA_64	Solyc04g058070.3.1	2.5	-1	1	21	447	467	CUUUUUUCCGGUCUUCGAACG	::: :::::.::::::::	GAUUCAAAGACUGGAAAAAAC	Cleavage	UDP-sugar pyrophosphorylase (AHRD V3.3 *** A0A2G2WYE7_CAPBA)	1
vsiRNA_64	Solyc02g078530.3.1	2.5	-1	1	21	332	352	CUUUUUUCCGGUCUUCGAACG	::.:. :::::::::::.:	UCUUUGGCGACCGGAAAAAGG	Cleavage	Protein kinase domain (AHRD V3.3 *** A0A200PQT3_9MAGN)	1
vsiRNA_64	Solyc03g111590.4.1	2.5	-1	1	21	3136	3156	CUUUUUUCCGGUCUUCGAACG	:: :::::.:::::::::	ACUUGCAAGACUGGAAAAAAG	Cleavage	Lysine-specific demethylase REF6 (AHRD V3.3 *** A0A1U8FXA8_CAPAN)	1
vsiRNA_65	Solyc05g041720.2.1	2.5	-1	1	21	46	66	UUUGGAAAAAUUUACUUUGGG	.::::: :.:::::::.:.::	UCCAAAAUGAAUUUUUUCGAA	Cleavage	Zinc finger CCCH domain-containing protein 54 (AHRD V3.3 *** A0A1U8GST2_CAPAN)	2
vsiRNA_65	Solyc12g005300.2.1	2.5	-1	1	21	339	359	UUUGGAAAAAUUUACUUUGGG	:::.:: ::.::::::::.:	GCCAGAGAAAGUUUUUCCAGA	Cleavage	Chlorophyllase 2 (AHRD V3.3 *** C1JZ62_9ROSI),Pfam:PF12740	1
vsiRNA_65	Solyc01g101210.4.1	2.5	-1	1	21	48	68	UUUGGAAAAAUUUACUUUGGG	:.::: ::::::::.::.:	AACGAAGGAAAUUUUUUCAGA	Cleavage	Terpene synthase (AHRD V3.3 *** G5CV43_SOLLC)	1
vsiRNA_67	Solyc04g074180.4.1	2.5	-1	1	22	381	402	AGUUGCGAUUGUGUAAGACAUA	: : :::::::::::: :::::	UUUCUCUUACACAAUCCCAACU	Cleavage	cryptochrome 1	1
vsiRNA_67	Solyc07g054500.4.1	2.5	-1	1	22	1504	1525	AGUUGCGAUUGUGUAAGACAUA	::::::::::::::: ::	GAAAUCUUACACAAUCGCAUCU	Cleavage	Protein STRUBBELIG-RECEPTOR FAMILY 3 (AHRD V3.3 *** A0A2G2Z3Z3_CAPAN)	1
vsiRNA_69	Solyc02g014874.1.1	2.5	-1	1	21	18	38	UUGACGUGUGAAUCUUCGAGA	:.:.:::::::: .:::::::	UUUUGAAGAUUCCUACGUCAA	Cleavage	Unknown protein	1
vsiRNA_69	Solyc04g006940.4.1	2.5	-1	1	21	770	790	UUGACGUGUGAAUCUUCGAGA	: ::::::::::::: ::::	GCACGAAGAUUCACACUUCAA	Cleavage	Unknown protein	1
vsiRNA_7	Solyc11g072660.2.1	2.5	-1	1	23	1008	1030	CUUUUUUCCGGUCUUCGAACGAA	:.:::: ::::::::::.:::	AUUGUUCAAAGACCGGAAGAAAU	Cleavage	Protein kinase superfamily protein (AHRD V3.3 *** A0A2U1Q8E8_ARTAN)	1
vsiRNA_7	Solyc11g007930.1.1	2.5	-1	1	23	53	75	CUUUUUUCCGGUCUUCGAACGAA	::::::.::::.::.:::	AAAAAUCGAAGGCCGGGAAGAAG	Cleavage	Histone H2B (AHRD V3.3 *** A0A328DBY2_9ASTE)	1
vsiRNA_7	Solyc01g056430.2.1	2.5	-1	1	23	6	28	CUUUUUUCCGGUCUUCGAACGAA	::.::::::: :::::.::	GAAUUUUGAAGACCUGAAAAGAG	Cleavage	Glutamine synthetase (AHRD V3.3 *-* I6WUR4_CAMSI)	1
vsiRNA_7	Solyc02g078530.3.1	2.5	-1	1	23	330	352	CUUUUUUCCGGUCUUCGAACGAA	:. ::.:. :::::::::::.:	CUUCUUUGGCGACCGGAAAAAGG	Cleavage	Protein kinase domain (AHRD V3.3 *** A0A200PQT3_9MAGN)	1
vsiRNA_7	Solyc04g058070.3.1	2.5	-1	1	23	445	467	CUUUUUUCCGGUCUUCGAACGAA	::: :::::.::::::::	CUGAUUCAAAGACUGGAAAAAAC	Cleavage	UDP-sugar pyrophosphorylase (AHRD V3.3 *** A0A2G2WYE7_CAPBA)	1
vsiRNA_7	Solyc03g111590.4.1	2.5	-1	1	23	3134	3156	CUUUUUUCCGGUCUUCGAACGAA	:: :::::.:::::::::	CAACUUGCAAGACUGGAAAAAAG	Cleavage	Lysine-specific demethylase REF6 (AHRD V3.3 *** A0A1U8FXA8_CAPAN)	1
vsiRNA_71	Solyc04g010110.3.1	2.5	-1	1	23	630	652	ACUUUUUUCCGGUCUUCGAACGA	: :::::: :::::::::.:::	UGGUUCGAUCACCGGAAAAGAGU	Cleavage	Glycosyltransferase (AHRD V3.3 *** V4NB36_EUTSA)	2
vsiRNA_71	Solyc11g007200.3.1	2.5	-1	1	23	209	231	ACUUUUUUCCGGUCUUCGAACGA	::: :::::::::::.:::	GGUUUCAAAGACCGGAAAGAAGA	Cleavage	Heavy metal-associated isoprenylated plant protein 26 (AHRD V3.3 *** A0A2I0X9F5_9ASPA)	1
vsiRNA_71	Solyc02g021360.3.1	2.5	-1	1	23	568	590	ACUUUUUUCCGGUCUUCGAACGA	.: :.:::::..::::..::::	CUGCUUGAAGAUUGGAAGGAAGU	Cleavage	Katanin p80 WD40 repeat-containing subunit B1 homolog (AHRD V3.3 *** A0A2G3D2K6_CAPCH)	1
vsiRNA_71	Solyc11g007930.1.1	2.5	-1	1	23	54	76	ACUUUUUUCCGGUCUUCGAACGA	::::::.::::.::.:::	AAAAUCGAAGGCCGGGAAGAAGC	Cleavage	Histone H2B (AHRD V3.3 *** A0A328DBY2_9ASTE)	1
vsiRNA_71	Solyc04g016220.4.1	2.5	-1	1	23	82	104	ACUUUUUUCCGGUCUUCGAACGA	: ::.::.::::::.::::	GAUAUGGAGGAUCGGAAAGAAGU	Cleavage	Glycosyltransferase (AHRD V3.3 *-* A0A0A1WC49_NICAT)	1
vsiRNA_71	Solyc08g066730.3.1	2.5	-1	1	23	1113	1135	ACUUUUUUCCGGUCUUCGAACGA	::::: ::::::.:..:::	GAAAUCGAAAACCGGAGAGGAGU	Cleavage	N6-adenosine-methyltransferase MT-A70-like (AHRD V3.3 *** A0A2G3BS80_CAPCH)	1
vsiRNA_73	Solyc06g007580.1.1	2.5	-1	1	22	515	536	GAAUCUGAAUCGGCGACGUAAG	:::: :::.:::::.:::::.	GUUACUUCGUCGAUUUAGAUUU	Cleavage	PDDEXK-like protein (AHRD V3.3 *** A0A2U1LF29_ARTAN)	1
vsiRNA_76	Solyc11g007520.1.1	2.5	-1	1	21	139	159	CUUCAUGUAGACCUCUCUAUU	:::::: :::::::::::	UUUAGAGAUGUCUACAUGAAA	Cleavage	Protease Do-like 4, mitochondrial (AHRD V3.3 *** A0A2G2VF44_CAPBA)	1
vsiRNA_76	Solyc04g072780.4.1	2.5	-1	1	21	538	558	CUUCAUGUAGACCUCUCUAUU	:::: ::: ::::::::::	UCUAGAAAGGACUACAUGAAG	Translation	FCS-Like Zinc finger 5 (AHRD V3.3 *** FLZ5_ARATH)	1
vsiRNA_76	Solyc06g018050.4.1	2.5	-1	1	21	875	895	CUUCAUGUAGACCUCUCUAUU	: ::::: :::::::::::	UCUUGAGAGAUCUACAUGAAG	Cleavage	Calcium uptake protein mitochondrial-like (AHRD V3.3 *** A0A2K3MWX9_TRIPR)	1
vsiRNA_79	Solyc03g033950.4.1	2.5	-1	1	20	1685	1704	UUGCGAUUGUGUAAGACAUA	:.:::::::::.:::: :::	UGUGUCUUACAUAAUCACAA	Cleavage	BUD13-like protein (AHRD V3.3 *** A0A1J3DNW1_NOCCA)	1
vsiRNA_80	Solyc06g083280.2.1	2.5	-1	1	21	410	430	UCAUGUACUGUAUGGACGUCC	:.::::::::: :::.:::	ACAUGUCCAUACACUACGUGA	Cleavage	ER lumen protein retaining receptor (AHRD V3.3 *** A0A200QBW0_9MAGN)	1
vsiRNA_82	Solyc08g076920.3.1	2.5	-1	1	22	62	83	CUUUGGAAAAAUUUACUUUGGG	::::: ::.:::::::::::	ACCAAAUUAGAUUUUUCCAAAA	Cleavage	Arf GTPase activating protein (AHRD V3.3 *** A0A200PXM2_9MAGN)	1
vsiRNA_82	Solyc08g077230.3.1	2.5	-1	1	22	1352	1373	CUUUGGAAAAAUUUACUUUGGG	.: :::: ::::::: ::::::	UCGAAAGCAAAUUUUGCCAAAG	Cleavage	Two-component response regulator APRR2-like protein (AHRD V3.3 *** A0A2K3PF46_TRIPR)	1
vsiRNA_82	Solyc09g065570.4.1	2.5	-1	1	22	924	945	CUUUGGAAAAAUUUACUUUGGG	..::: ::::::::.::.::	UGUGAAGAAAAUUUUUUCAGAG	Cleavage	Serine/threonine-protein kinase Nek2 (AHRD V3.3 *** A0A1U8G1X8_CAPAN)	1
vsiRNA_82	Solyc03g005660.4.1	2.5	-1	1	22	1534	1555	CUUUGGAAAAAUUUACUUUGGG	..:.: ::::::::.:::::	AGUGAGGAAAAUUUUUUCAAAG	Cleavage	Disease resistance protein (AHRD V3.3 *** A0A2U1N8H9_ARTAN)	1
vsiRNA_82	Solyc03g007510.4.1	2.5	-1	1	22	1501	1522	CUUUGGAAAAAUUUACUUUGGG	:::: :.::::::.::.::	AUAAAAGAAGAUUUUUUCAGAG	Cleavage	HAT transposon superfamily (AHRD V3.3 *** A0A2U1Q846_ARTAN)	1
vsiRNA_83	Solyc03g031620.3.1	2.5	-1	1	22	585	606	AUAUUUAAUACGAAUCUGAAUC	: .::::::::::.:.:::	CUAUGGGAUUCGUAUUGAGUAU	Cleavage	5'-adenylylsulfate reductase 1, chloroplastic (AHRD V3.3 *** S5ZQS8_NICAT)	1
vsiRNA_84	Solyc01g106953.1.1	2.5	-1	1	22	457	478	UUCGGCCUAUUAUUACCACUAU	:::::::::::::: ..:::	UCAGUGGUAAUAAUAGUUUGAA	Cleavage	BnaAnng27030D protein (AHRD V3.3 *-* A0A078DNT4_BRANA)	1
vsiRNA_85	Solyc11g072660.2.1	2.5	-1	1	23	1005	1027	UUUUCCGGUCUUCGAACGAAAUU	:.:::: ::::::::::.:	ACCAUUGUUCAAAGACCGGAAGA	Cleavage	Protein kinase superfamily protein (AHRD V3.3 *** A0A2U1Q8E8_ARTAN)	1
vsiRNA_85	Solyc04g082620.3.1	2.5	-1	1	23	1060	1082	UUUUCCGGUCUUCGAACGAAAUU	:. :::::::::.:::::.	AUACUUCUUCGAAGACUGGAAAG	Cleavage	Serine/threonine-protein kinase/endoribonuclease IRE1a (AHRD V3.3 *** A0A1U8GAT1_CAPAN)	1
vsiRNA_86	Solyc05g055880.4.1	2.5	-1	1	21	15	35	UUUGGAACGACUUUGAACUGA	: ::: ::::::.:::.:::.	UAAGUACAAAGUUGUUUCAAG	Cleavage	Nucleolar protein 58 (AHRD V3.3 *** A0A1U8GRC5_CAPAN)	1
vsiRNA_86	Solyc03g045050.4.1	2.5	-1	1	21	3321	3341	UUUGGAACGACUUUGAACUGA	: : :::::::::::::.:	GGACUCCAAAGUCGUUCCAGA	Cleavage	Nuclear matrix constituent-like protein 1 (AHRD V3.3 *** E5GCT1_CUCME)	1
vsiRNA_88	Solyc04g005080.3.1	2.5	-1	1	21	1560	1580	UGGAGUUGCGAUUGUGUAAGA	:.::::::.::.:::..:.::	UUUUACACGAUUGCAGUUUCA	Cleavage	Pyruvate dehydrogenase E1 component subunit alpha (AHRD V3.3 *** A0A2G3CFN5_CAPCH)	1
vsiRNA_88	Solyc11g005460.2.1	2.5	-1	1	21	1317	1337	UGGAGUUGCGAUUGUGUAAGA	::::::.:.::::::: :::	CCUUACAUAGUCGCAACGCCA	Cleavage	ENTH/VHS, Target of Myb protein 1 (AHRD V3.3 *-* A0A2U1Q4R9_ARTAN)	1
vsiRNA_88	Solyc06g051760.3.1	2.5	-1	1	21	108	128	UGGAGUUGCGAUUGUGUAAGA	: ::..:::.:.::::.::::	UGUUGUACAGUUGCAAUUCCA	Cleavage	Arginyl-tRNA--protein transferase (AHRD V3.3 *** A0A2G2WI92_CAPBA)	1
vsiRNA_89	Solyc05g005490.4.1	2.5	-1	1	22	82	103	ACUUUGGAAAAAUUUACUUUGG	..:::: ::::::::::::: :	UUAAAGAAAAUUUUUCCAAAUU	Cleavage	carbonic anhydrase	1
vsiRNA_89	Solyc03g007510.4.1	2.5	-1	1	22	1502	1523	ACUUUGGAAAAAUUUACUUUGG	:::: :.::::::.::.:::	UAAAAGAAGAUUUUUUCAGAGU	Cleavage	HAT transposon superfamily (AHRD V3.3 *** A0A2U1Q846_ARTAN)	1
vsiRNA_9	Solyc07g052120.4.1	2.5	-1	1	21	479	499	AUUUAGCGAAGUGUGGAAACC	::: :.:::.::.:::::::	UGUUACUACAUUUUGCUAAAU	Cleavage	Sesquiterpene synthase (AHRD V3.3 *** A0A2G3AYX6_CAPCH)	1
vsiRNA_9	Solyc07g052150.4.1	2.5	-1	1	21	832	852	AUUUAGCGAAGUGUGGAAACC	::: :.:::.::.:::::::	UGUUACUACAUUUUGCUAAAU	Cleavage	Sesquiterpene synthase (AHRD V3.3 *** A0A2G3AYX6_CAPCH)	1
vsiRNA_90	Solyc03g121560.3.1	2.5	-1	1	21	1525	1545	AUUCUAUACUGUCUUUCUGGC	::::::: :::::::::::	UCCAGAAAAACAGUAUAGAAG	Cleavage	CA-responsive protein (AHRD V3.3 *** AT1G17665.1)	1
vsiRNA_90	Solyc07g043410.1.1	2.5	-1	1	21	598	618	AUUCUAUACUGUCUUUCUGGC	::::::::::::. ::.::	UACAGAAAGACAGUGGAGGAU	Cleavage	Glycosyltransferase (AHRD V3.3 *** E5L3S0_SOLLC)	1
vsiRNA_90	Solyc05g054770.3.1	2.5	-1	1	21	1751	1771	AUUCUAUACUGUCUUUCUGGC	::::::::.: :::.::::	AACAGAAAGAUAAUAUGGAAU	Cleavage	Phosphatidylinositol N-acetyglucosaminlytransferase subunit P-like protein (AHRD V3.3 *-* AT2G39435.6)	1
vsiRNA_91	Solyc01g106953.1.1	2.5	-1	1	20	459	478	UUCGGCCUAUUAUUACCACU	:::::::::::::: ..:::	AGUGGUAAUAAUAGUUUGAA	Cleavage	BnaAnng27030D protein (AHRD V3.3 *-* A0A078DNT4_BRANA)	1
